# Supplementary material for: Degradation of LMO2 in T cell leukaemia results in collateral breakdown of transcription complex partners and causes LMO2-dependent apoptosis
Source: eLife. 2025 Dec 12;14:RP106699. doi: 10.7554/eLife.106699 (PMC12700530; doi:10.7554/eLife.106699)
Supplement: Figure 1—source data 1. [file elife-106699-fig1-data1.zip]

Archive with 22 entries (20 files):
- Figure 1ΓÇösource data 1 PDF files containing original western blots for Figure 1A, indicating the relevant bands and treatments./
- __MACOSX/._Figure 1ΓÇösource data 1 PDF files containing original western blots for Figure 1A, indicating the relevant bands and treatments.
- Figure 1ΓÇösource data 1 PDF files containing original western blots for Figure 1A, indicating the relevant bands and treatments./.DS_Store
- __MACOSX/Figure 1ΓÇösource data 1 PDF files containing original western blots for Figure 1A, indicating the relevant bands and treatments./._.DS_Store
- Figure 1ΓÇösource data 1 PDF files containing original western blots for Figure 1A, indicating the relevant bands and treatments./Figure 1ΓÇösource data 1 .pdf
- __MACOSX/Figure 1ΓÇösource data 1 PDF files containing original western blots for Figure 1A, indicating the relevant bands and treatments./._Figure 1ΓÇösource data 1 .pdf
- Figure 1ΓÇösource data 1 PDF files containing original western blots for Figure 1A, indicating the relevant bands and treatments./Raw data/
- __MACOSX/Figure 1ΓÇösource data 1 PDF files containing original western blots for Figure 1A, indicating the relevant bands and treatments./._Raw data
- Figure 1ΓÇösource data 1 PDF files containing original western blots for Figure 1A, indicating the relevant bands and treatments./Raw data/.DS_Store
- __MACOSX/Figure 1ΓÇösource data 1 PDF files containing original western blots for Figure 1A, indicating the relevant bands and treatments./Raw data/._.DS_Store
- Figure 1ΓÇösource data 1 PDF files containing original western blots for Figure 1A, indicating the relevant bands and treatments./Raw data/CRBN Jurkat and KOPT-K1.tif
- __MACOSX/Figure 1ΓÇösource data 1 PDF files containing original western blots for Figure 1A, indicating the relevant bands and treatments./Raw data/._CRBN Jurkat and KOPT-K1.tif
- Figure 1ΓÇösource data 1 PDF files containing original western blots for Figure 1A, indicating the relevant bands and treatments./Raw data/CRBN P12-Ichikawa.tif
- __MACOSX/Figure 1ΓÇösource data 1 PDF files containing original western blots for Figure 1A, indicating the relevant bands and treatments./Raw data/._CRBN P12-Ichikawa.tif
- Figure 1ΓÇösource data 1 PDF files containing original western blots for Figure 1A, indicating the relevant bands and treatments./Raw data/LMO2 KOPT-K1 and Jurkat.tif
- __MACOSX/Figure 1ΓÇösource data 1 PDF files containing original western blots for Figure 1A, indicating the relevant bands and treatments./Raw data/._LMO2 KOPT-K1 and Jurkat.tif
- Figure 1ΓÇösource data 1 PDF files containing original western blots for Figure 1A, indicating the relevant bands and treatments./Raw data/LMO2 P12-Ichikawa.tif
- __MACOSX/Figure 1ΓÇösource data 1 PDF files containing original western blots for Figure 1A, indicating the relevant bands and treatments./Raw data/._LMO2 P12-Ichikawa.tif
- Figure 1ΓÇösource data 1 PDF files containing original western blots for Figure 1A, indicating the relevant bands and treatments./Raw data/Tubulin Jurkat and KOPT-K1.tif
- __MACOSX/Figure 1ΓÇösource data 1 PDF files containing original western blots for Figure 1A, indicating the relevant bands and treatments./Raw data/._Tubulin Jurkat and KOPT-K1.tif
- Figure 1ΓÇösource data 1 PDF files containing original western blots for Figure 1A, indicating the relevant bands and treatments./Raw data/Tubulin P12-Ichikawa.tif
- __MACOSX/Figure 1ΓÇösource data 1 PDF files containing original western blots for Figure 1A, indicating the relevant bands and treatments./Raw data/._Tubulin P12-Ichikawa.tif
