# Supplementary material for: Degradation of LMO2 in T cell leukaemia results in collateral breakdown of transcription complex partners and causes LMO2-dependent apoptosis
Source: eLife. 2025 Dec 12;14:RP106699. doi: 10.7554/eLife.106699 (PMC12700530; doi:10.7554/eLife.106699)
Supplement: Figure 1—source data 2. [file elife-106699-fig1-data2.zip]

Archive with 16 entries (15 files):
- Figure 1ΓÇösource data 2 Original files for Western blot analysis displayed in Figure 1A./
- __MACOSX/._Figure 1ΓÇösource data 2 Original files for Western blot analysis displayed in Figure 1A.
- Figure 1ΓÇösource data 2 Original files for Western blot analysis displayed in Figure 1A./.DS_Store
- __MACOSX/Figure 1ΓÇösource data 2 Original files for Western blot analysis displayed in Figure 1A./._.DS_Store
- Figure 1ΓÇösource data 2 Original files for Western blot analysis displayed in Figure 1A./CRBN Jurkat and KOPT-K1.tif
- __MACOSX/Figure 1ΓÇösource data 2 Original files for Western blot analysis displayed in Figure 1A./._CRBN Jurkat and KOPT-K1.tif
- Figure 1ΓÇösource data 2 Original files for Western blot analysis displayed in Figure 1A./CRBN P12-Ichikawa.tif
- __MACOSX/Figure 1ΓÇösource data 2 Original files for Western blot analysis displayed in Figure 1A./._CRBN P12-Ichikawa.tif
- Figure 1ΓÇösource data 2 Original files for Western blot analysis displayed in Figure 1A./LMO2 KOPT-K1 and Jurkat.tif
- __MACOSX/Figure 1ΓÇösource data 2 Original files for Western blot analysis displayed in Figure 1A./._LMO2 KOPT-K1 and Jurkat.tif
- Figure 1ΓÇösource data 2 Original files for Western blot analysis displayed in Figure 1A./LMO2 P12-Ichikawa.tif
- __MACOSX/Figure 1ΓÇösource data 2 Original files for Western blot analysis displayed in Figure 1A./._LMO2 P12-Ichikawa.tif
- Figure 1ΓÇösource data 2 Original files for Western blot analysis displayed in Figure 1A./Tubulin Jurkat and KOPT-K1.tif
- __MACOSX/Figure 1ΓÇösource data 2 Original files for Western blot analysis displayed in Figure 1A./._Tubulin Jurkat and KOPT-K1.tif
- Figure 1ΓÇösource data 2 Original files for Western blot analysis displayed in Figure 1A./Tubulin P12-Ichikawa.tif
- __MACOSX/Figure 1ΓÇösource data 2 Original files for Western blot analysis displayed in Figure 1A./._Tubulin P12-Ichikawa.tif
