# Supplementary material for: Degradation of LMO2 in T cell leukaemia results in collateral breakdown of transcription complex partners and causes LMO2-dependent apoptosis
Source: eLife. 2025 Dec 12;14:RP106699. doi: 10.7554/eLife.106699 (PMC12700530; doi:10.7554/eLife.106699)
Supplement: Figure 1—source data 3. [file elife-106699-fig1-data3.zip]

Archive with 22 entries (20 files):
- Figure 1ΓÇösource data 3 PDF files containing original western blots for Figure 1B, indicating the relevant bands and treatments./
- __MACOSX/._Figure 1ΓÇösource data 3 PDF files containing original western blots for Figure 1B, indicating the relevant bands and treatments.
- Figure 1ΓÇösource data 3 PDF files containing original western blots for Figure 1B, indicating the relevant bands and treatments./.DS_Store
- __MACOSX/Figure 1ΓÇösource data 3 PDF files containing original western blots for Figure 1B, indicating the relevant bands and treatments./._.DS_Store
- Figure 1ΓÇösource data 3 PDF files containing original western blots for Figure 1B, indicating the relevant bands and treatments./Figure 1ΓÇösource data 3.pdf
- __MACOSX/Figure 1ΓÇösource data 3 PDF files containing original western blots for Figure 1B, indicating the relevant bands and treatments./._Figure 1ΓÇösource data 3.pdf
- Figure 1ΓÇösource data 3 PDF files containing original western blots for Figure 1B, indicating the relevant bands and treatments./Raw data/
- __MACOSX/Figure 1ΓÇösource data 3 PDF files containing original western blots for Figure 1B, indicating the relevant bands and treatments./._Raw data
- Figure 1ΓÇösource data 3 PDF files containing original western blots for Figure 1B, indicating the relevant bands and treatments./Raw data/Cyclophilin.tif
- __MACOSX/Figure 1ΓÇösource data 3 PDF files containing original western blots for Figure 1B, indicating the relevant bands and treatments./Raw data/._Cyclophilin.tif
- Figure 1ΓÇösource data 3 PDF files containing original western blots for Figure 1B, indicating the relevant bands and treatments./Raw data/E47.tif
- __MACOSX/Figure 1ΓÇösource data 3 PDF files containing original western blots for Figure 1B, indicating the relevant bands and treatments./Raw data/._E47.tif
- Figure 1ΓÇösource data 3 PDF files containing original western blots for Figure 1B, indicating the relevant bands and treatments./Raw data/GATA3.tif
- __MACOSX/Figure 1ΓÇösource data 3 PDF files containing original western blots for Figure 1B, indicating the relevant bands and treatments./Raw data/._GATA3.tif
- Figure 1ΓÇösource data 3 PDF files containing original western blots for Figure 1B, indicating the relevant bands and treatments./Raw data/LDB1.tif
- __MACOSX/Figure 1ΓÇösource data 3 PDF files containing original western blots for Figure 1B, indicating the relevant bands and treatments./Raw data/._LDB1.tif
- Figure 1ΓÇösource data 3 PDF files containing original western blots for Figure 1B, indicating the relevant bands and treatments./Raw data/LMO2.tif
- __MACOSX/Figure 1ΓÇösource data 3 PDF files containing original western blots for Figure 1B, indicating the relevant bands and treatments./Raw data/._LMO2.tif
- Figure 1ΓÇösource data 3 PDF files containing original western blots for Figure 1B, indicating the relevant bands and treatments./Raw data/Lyl-1.tif
- __MACOSX/Figure 1ΓÇösource data 3 PDF files containing original western blots for Figure 1B, indicating the relevant bands and treatments./Raw data/._Lyl-1.tif
- Figure 1ΓÇösource data 3 PDF files containing original western blots for Figure 1B, indicating the relevant bands and treatments./Raw data/Tal-1.tif
- __MACOSX/Figure 1ΓÇösource data 3 PDF files containing original western blots for Figure 1B, indicating the relevant bands and treatments./Raw data/._Tal-1.tif
