# Supplementary material for: Degradation of LMO2 in T cell leukaemia results in collateral breakdown of transcription complex partners and causes LMO2-dependent apoptosis
Source: eLife. 2025 Dec 12;14:RP106699. doi: 10.7554/eLife.106699 (PMC12700530; doi:10.7554/eLife.106699)
Supplement: Figure 1—source data 4. [file elife-106699-fig1-data4.zip]

Archive with 18 entries (17 files):
- Figure 1ΓÇösource data 4 Original files for Western blot analysis displayed in Figure 1B./
- __MACOSX/._Figure 1ΓÇösource data 4 Original files for Western blot analysis displayed in Figure 1B.
- Figure 1ΓÇösource data 4 Original files for Western blot analysis displayed in Figure 1B./.DS_Store
- __MACOSX/Figure 1ΓÇösource data 4 Original files for Western blot analysis displayed in Figure 1B./._.DS_Store
- Figure 1ΓÇösource data 4 Original files for Western blot analysis displayed in Figure 1B./Cyclophilin.tif
- __MACOSX/Figure 1ΓÇösource data 4 Original files for Western blot analysis displayed in Figure 1B./._Cyclophilin.tif
- Figure 1ΓÇösource data 4 Original files for Western blot analysis displayed in Figure 1B./E47.tif
- __MACOSX/Figure 1ΓÇösource data 4 Original files for Western blot analysis displayed in Figure 1B./._E47.tif
- Figure 1ΓÇösource data 4 Original files for Western blot analysis displayed in Figure 1B./GATA3.tif
- __MACOSX/Figure 1ΓÇösource data 4 Original files for Western blot analysis displayed in Figure 1B./._GATA3.tif
- Figure 1ΓÇösource data 4 Original files for Western blot analysis displayed in Figure 1B./LDB1.tif
- __MACOSX/Figure 1ΓÇösource data 4 Original files for Western blot analysis displayed in Figure 1B./._LDB1.tif
- Figure 1ΓÇösource data 4 Original files for Western blot analysis displayed in Figure 1B./LMO2.tif
- __MACOSX/Figure 1ΓÇösource data 4 Original files for Western blot analysis displayed in Figure 1B./._LMO2.tif
- Figure 1ΓÇösource data 4 Original files for Western blot analysis displayed in Figure 1B./Lyl-1.tif
- __MACOSX/Figure 1ΓÇösource data 4 Original files for Western blot analysis displayed in Figure 1B./._Lyl-1.tif
- Figure 1ΓÇösource data 4 Original files for Western blot analysis displayed in Figure 1B./Tal-1.tif
- __MACOSX/Figure 1ΓÇösource data 4 Original files for Western blot analysis displayed in Figure 1B./._Tal-1.tif
