# Supplementary material for: Degradation of LMO2 in T cell leukaemia results in collateral breakdown of transcription complex partners and causes LMO2-dependent apoptosis
Source: eLife. 2025 Dec 12;14:RP106699. doi: 10.7554/eLife.106699 (PMC12700530; doi:10.7554/eLife.106699)
Supplement: Figure 1—figure supplement 1—source data 1. [file elife-106699-fig1-figsupp1-data1.zip]

Archive with 78 entries (76 files):
- Figure 1ΓÇöfigure supplement 1-source data 1 Western blot data with label shows LMO2 protein degradation in HEK293T cells with different biodegrader contruct./
- Figure 1ΓÇöfigure supplement 1-source data 1 Western blot data with label shows LMO2 protein degradation in HEK293T cells with different biodegrader contruct./.DS_Store
- __MACOSX/Figure 1ΓÇöfigure supplement 1-source data 1 Western blot data with label shows LMO2 protein degradation in HEK293T cells with different biodegrader contruct./._.DS_Store
- Figure 1ΓÇöfigure supplement 1-source data 1 Western blot data with label shows LMO2 protein degradation in HEK293T cells with different biodegrader contruct./Figure 1-figure supplement 1-source data 1.pdf
- __MACOSX/Figure 1ΓÇöfigure supplement 1-source data 1 Western blot data with label shows LMO2 protein degradation in HEK293T cells with different biodegrader contruct./._Figure 1-figure supplement 1-source data 1.pdf
- Figure 1ΓÇöfigure supplement 1-source data 1 Western blot data with label shows LMO2 protein degradation in HEK293T cells with different biodegrader contruct./Raw data/
- Figure 1ΓÇöfigure supplement 1-source data 1 Western blot data with label shows LMO2 protein degradation in HEK293T cells with different biodegrader contruct./Raw data/VHL VHL-iDabRas(Composite).tif
- __MACOSX/Figure 1ΓÇöfigure supplement 1-source data 1 Western blot data with label shows LMO2 protein degradation in HEK293T cells with different biodegrader contruct./Raw data/._VHL VHL-iDabRas(Composite).tif
- Figure 1ΓÇöfigure supplement 1-source data 1 Western blot data with label shows LMO2 protein degradation in HEK293T cells with different biodegrader contruct./Raw data/pan-RAS iDab-UBOX(Composite).tif
- __MACOSX/Figure 1ΓÇöfigure supplement 1-source data 1 Western blot data with label shows LMO2 protein degradation in HEK293T cells with different biodegrader contruct./Raw data/._pan-RAS iDab-UBOX(Composite).tif
- Figure 1ΓÇöfigure supplement 1-source data 1 Western blot data with label shows LMO2 protein degradation in HEK293T cells with different biodegrader contruct./Raw data/Cyclophilin CRBN-iDab(Composite).tif
- __MACOSX/Figure 1ΓÇöfigure supplement 1-source data 1 Western blot data with label shows LMO2 protein degradation in HEK293T cells with different biodegrader contruct./Raw data/._Cyclophilin CRBN-iDab(Composite).tif
- Figure 1ΓÇöfigure supplement 1-source data 1 Western blot data with label shows LMO2 protein degradation in HEK293T cells with different biodegrader contruct./Raw data/FLAG CRBN-iDab(Composite).tif
- __MACOSX/Figure 1ΓÇöfigure supplement 1-source data 1 Western blot data with label shows LMO2 protein degradation in HEK293T cells with different biodegrader contruct./Raw data/._FLAG CRBN-iDab(Composite).tif
- Figure 1ΓÇöfigure supplement 1-source data 1 Western blot data with label shows LMO2 protein degradation in HEK293T cells with different biodegrader contruct./Raw data/Actin UBOX-iDab AND iDab-UBOX(Composite).tif
- __MACOSX/Figure 1ΓÇöfigure supplement 1-source data 1 Western blot data with label shows LMO2 protein degradation in HEK293T cells with different biodegrader contruct./Raw data/._Actin UBOX-iDab AND iDab-UBOX(Composite).tif
- Figure 1ΓÇöfigure supplement 1-source data 1 Western blot data with label shows LMO2 protein degradation in HEK293T cells with different biodegrader contruct./Raw data/LMO2 VHL-iDab(Composite).tif
- __MACOSX/Figure 1ΓÇöfigure supplement 1-source data 1 Western blot data with label shows LMO2 protein degradation in HEK293T cells with different biodegrader contruct./Raw data/._LMO2 VHL-iDab(Composite).tif
- Figure 1ΓÇöfigure supplement 1-source data 1 Western blot data with label shows LMO2 protein degradation in HEK293T cells with different biodegrader contruct./Raw data/CRBN iDabRas-CRBN(Composite).tif
- __MACOSX/Figure 1ΓÇöfigure supplement 1-source data 1 Western blot data with label shows LMO2 protein degradation in HEK293T cells with different biodegrader contruct./Raw data/._CRBN iDabRas-CRBN(Composite).tif
- Figure 1ΓÇöfigure supplement 1-source data 1 Western blot data with label shows LMO2 protein degradation in HEK293T cells with different biodegrader contruct./Raw data/panRAS UBOX-iDab(Composite).tif
- __MACOSX/Figure 1ΓÇöfigure supplement 1-source data 1 Western blot data with label shows LMO2 protein degradation in HEK293T cells with different biodegrader contruct./Raw data/._panRAS UBOX-iDab(Composite).tif
- Figure 1ΓÇöfigure supplement 1-source data 1 Western blot data with label shows LMO2 protein degradation in HEK293T cells with different biodegrader contruct./Raw data/CRBN CRBN-iDab(Composite).tif
- __MACOSX/Figure 1ΓÇöfigure supplement 1-source data 1 Western blot data with label shows LMO2 protein degradation in HEK293T cells with different biodegrader contruct./Raw data/._CRBN CRBN-iDab(Composite).tif
- Figure 1ΓÇöfigure supplement 1-source data 1 Western blot data with label shows LMO2 protein degradation in HEK293T cells with different biodegrader contruct./Raw data/VHL iDab-VHL(Composite).tif
- __MACOSX/Figure 1ΓÇöfigure supplement 1-source data 1 Western blot data with label shows LMO2 protein degradation in HEK293T cells with different biodegrader contruct./Raw data/._VHL iDab-VHL(Composite).tif
- Figure 1ΓÇöfigure supplement 1-source data 1 Western blot data with label shows LMO2 protein degradation in HEK293T cells with different biodegrader contruct./Raw data/FLAG iDab-VHL(Composite).tif
- __MACOSX/Figure 1ΓÇöfigure supplement 1-source data 1 Western blot data with label shows LMO2 protein degradation in HEK293T cells with different biodegrader contruct./Raw data/._FLAG iDab-VHL(Composite).tif
- Figure 1ΓÇöfigure supplement 1-source data 1 Western blot data with label shows LMO2 protein degradation in HEK293T cells with different biodegrader contruct./Raw data/Flag iDab-UBOX(Composite).tif
- __MACOSX/Figure 1ΓÇöfigure supplement 1-source data 1 Western blot data with label shows LMO2 protein degradation in HEK293T cells with different biodegrader contruct./Raw data/._Flag iDab-UBOX(Composite).tif
- Figure 1ΓÇöfigure supplement 1-source data 1 Western blot data with label shows LMO2 protein degradation in HEK293T cells with different biodegrader contruct./Raw data/LMO2 iDabRas-CRBN(Composite).tif
- __MACOSX/Figure 1ΓÇöfigure supplement 1-source data 1 Western blot data with label shows LMO2 protein degradation in HEK293T cells with different biodegrader contruct./Raw data/._LMO2 iDabRas-CRBN(Composite).tif
- Figure 1ΓÇöfigure supplement 1-source data 1 Western blot data with label shows LMO2 protein degradation in HEK293T cells with different biodegrader contruct./Raw data/FLAG UBOX-iDabRas(Composite).tif
- __MACOSX/Figure 1ΓÇöfigure supplement 1-source data 1 Western blot data with label shows LMO2 protein degradation in HEK293T cells with different biodegrader contruct./Raw data/._FLAG UBOX-iDabRas(Composite).tif
- Figure 1ΓÇöfigure supplement 1-source data 1 Western blot data with label shows LMO2 protein degradation in HEK293T cells with different biodegrader contruct./Raw data/LMO2 iDab-CRBN(Composite).tif
- __MACOSX/Figure 1ΓÇöfigure supplement 1-source data 1 Western blot data with label shows LMO2 protein degradation in HEK293T cells with different biodegrader contruct./Raw data/._LMO2 iDab-CRBN(Composite).tif
- Figure 1ΓÇöfigure supplement 1-source data 1 Western blot data with label shows LMO2 protein degradation in HEK293T cells with different biodegrader contruct./Raw data/panRAS iDab-CRBN(Composite).tif
- __MACOSX/Figure 1ΓÇöfigure supplement 1-source data 1 Western blot data with label shows LMO2 protein degradation in HEK293T cells with different biodegrader contruct./Raw data/._panRAS iDab-CRBN(Composite).tif
- Figure 1ΓÇöfigure supplement 1-source data 1 Western blot data with label shows LMO2 protein degradation in HEK293T cells with different biodegrader contruct./Raw data/myc9E10 VHL-iDab(Composite).jpg
- __MACOSX/Figure 1ΓÇöfigure supplement 1-source data 1 Western blot data with label shows LMO2 protein degradation in HEK293T cells with different biodegrader contruct./Raw data/._myc9E10 VHL-iDab(Composite).jpg
- Figure 1ΓÇöfigure supplement 1-source data 1 Western blot data with label shows LMO2 protein degradation in HEK293T cells with different biodegrader contruct./Raw data/Cyclophilin iDab-VHL(Composite).tif
- __MACOSX/Figure 1ΓÇöfigure supplement 1-source data 1 Western blot data with label shows LMO2 protein degradation in HEK293T cells with different biodegrader contruct./Raw data/._Cyclophilin iDab-VHL(Composite).tif
- Figure 1ΓÇöfigure supplement 1-source data 1 Western blot data with label shows LMO2 protein degradation in HEK293T cells with different biodegrader contruct./Raw data/VHL VHL-iDab(Composite).tif
- __MACOSX/Figure 1ΓÇöfigure supplement 1-source data 1 Western blot data with label shows LMO2 protein degradation in HEK293T cells with different biodegrader contruct./Raw data/._VHL VHL-iDab(Composite).tif
- Figure 1ΓÇöfigure supplement 1-source data 1 Western blot data with label shows LMO2 protein degradation in HEK293T cells with different biodegrader contruct./Raw data/Cyclophilin VHL-iDabRas(Composite).tif
- __MACOSX/Figure 1ΓÇöfigure supplement 1-source data 1 Western blot data with label shows LMO2 protein degradation in HEK293T cells with different biodegrader contruct./Raw data/._Cyclophilin VHL-iDabRas(Composite).tif
- Figure 1ΓÇöfigure supplement 1-source data 1 Western blot data with label shows LMO2 protein degradation in HEK293T cells with different biodegrader contruct./Raw data/Cyclophilin iDab-CRBN(Composite).tif
- __MACOSX/Figure 1ΓÇöfigure supplement 1-source data 1 Western blot data with label shows LMO2 protein degradation in HEK293T cells with different biodegrader contruct./Raw data/._Cyclophilin iDab-CRBN(Composite).tif
- Figure 1ΓÇöfigure supplement 1-source data 1 Western blot data with label shows LMO2 protein degradation in HEK293T cells with different biodegrader contruct./Raw data/panRAS UBOX-iDabRas(Composite).tif
- __MACOSX/Figure 1ΓÇöfigure supplement 1-source data 1 Western blot data with label shows LMO2 protein degradation in HEK293T cells with different biodegrader contruct./Raw data/._panRAS UBOX-iDabRas(Composite).tif
- Figure 1ΓÇöfigure supplement 1-source data 1 Western blot data with label shows LMO2 protein degradation in HEK293T cells with different biodegrader contruct./Raw data/pan-RAS iDabRas-CRBN(Composite).tif
- __MACOSX/Figure 1ΓÇöfigure supplement 1-source data 1 Western blot data with label shows LMO2 protein degradation in HEK293T cells with different biodegrader contruct./Raw data/._pan-RAS iDabRas-CRBN(Composite).tif
- Figure 1ΓÇöfigure supplement 1-source data 1 Western blot data with label shows LMO2 protein degradation in HEK293T cells with different biodegrader contruct./Raw data/panRAS iDab-VHL(Composite).tif
- __MACOSX/Figure 1ΓÇöfigure supplement 1-source data 1 Western blot data with label shows LMO2 protein degradation in HEK293T cells with different biodegrader contruct./Raw data/._panRAS iDab-VHL(Composite).tif
- Figure 1ΓÇöfigure supplement 1-source data 1 Western blot data with label shows LMO2 protein degradation in HEK293T cells with different biodegrader contruct./Raw data/LMO2 UBOX-iDab-Ras(Composite).tif
- __MACOSX/Figure 1ΓÇöfigure supplement 1-source data 1 Western blot data with label shows LMO2 protein degradation in HEK293T cells with different biodegrader contruct./Raw data/._LMO2 UBOX-iDab-Ras(Composite).tif
- Figure 1ΓÇöfigure supplement 1-source data 1 Western blot data with label shows LMO2 protein degradation in HEK293T cells with different biodegrader contruct./Raw data/LMO2 VHL-iDabRas.tif
- __MACOSX/Figure 1ΓÇöfigure supplement 1-source data 1 Western blot data with label shows LMO2 protein degradation in HEK293T cells with different biodegrader contruct./Raw data/._LMO2 VHL-iDabRas.tif
- Figure 1ΓÇöfigure supplement 1-source data 1 Western blot data with label shows LMO2 protein degradation in HEK293T cells with different biodegrader contruct./Raw data/LMO2 iDab-VHL(Composite).tif
- __MACOSX/Figure 1ΓÇöfigure supplement 1-source data 1 Western blot data with label shows LMO2 protein degradation in HEK293T cells with different biodegrader contruct./Raw data/._LMO2 iDab-VHL(Composite).tif
- Figure 1ΓÇöfigure supplement 1-source data 1 Western blot data with label shows LMO2 protein degradation in HEK293T cells with different biodegrader contruct./Raw data/CRBN iDab-CRBN(Composite).tif
- __MACOSX/Figure 1ΓÇöfigure supplement 1-source data 1 Western blot data with label shows LMO2 protein degradation in HEK293T cells with different biodegrader contruct./Raw data/._CRBN iDab-CRBN(Composite).tif
- Figure 1ΓÇöfigure supplement 1-source data 1 Western blot data with label shows LMO2 protein degradation in HEK293T cells with different biodegrader contruct./Raw data/panRAS VHL-iDabRas(Composite).tif
- __MACOSX/Figure 1ΓÇöfigure supplement 1-source data 1 Western blot data with label shows LMO2 protein degradation in HEK293T cells with different biodegrader contruct./Raw data/._panRAS VHL-iDabRas(Composite).tif
- Figure 1ΓÇöfigure supplement 1-source data 1 Western blot data with label shows LMO2 protein degradation in HEK293T cells with different biodegrader contruct./Raw data/Actin iDab-UBOX(Composite).tif
- __MACOSX/Figure 1ΓÇöfigure supplement 1-source data 1 Western blot data with label shows LMO2 protein degradation in HEK293T cells with different biodegrader contruct./Raw data/._Actin iDab-UBOX(Composite).tif
- Figure 1ΓÇöfigure supplement 1-source data 1 Western blot data with label shows LMO2 protein degradation in HEK293T cells with different biodegrader contruct./Raw data/LMO2 iDab-UBOX(Composite).tif
- __MACOSX/Figure 1ΓÇöfigure supplement 1-source data 1 Western blot data with label shows LMO2 protein degradation in HEK293T cells with different biodegrader contruct./Raw data/._LMO2 iDab-UBOX(Composite).tif
- Figure 1ΓÇöfigure supplement 1-source data 1 Western blot data with label shows LMO2 protein degradation in HEK293T cells with different biodegrader contruct./Raw data/Cyclophilin VHL-iDab(Composite).tif
- __MACOSX/Figure 1ΓÇöfigure supplement 1-source data 1 Western blot data with label shows LMO2 protein degradation in HEK293T cells with different biodegrader contruct./Raw data/._Cyclophilin VHL-iDab(Composite).tif
- Figure 1ΓÇöfigure supplement 1-source data 1 Western blot data with label shows LMO2 protein degradation in HEK293T cells with different biodegrader contruct./Raw data/pan-RAS VHL-iDab(Composite).tif
- __MACOSX/Figure 1ΓÇöfigure supplement 1-source data 1 Western blot data with label shows LMO2 protein degradation in HEK293T cells with different biodegrader contruct./Raw data/._pan-RAS VHL-iDab(Composite).tif
- Figure 1ΓÇöfigure supplement 1-source data 1 Western blot data with label shows LMO2 protein degradation in HEK293T cells with different biodegrader contruct./Raw data/FLAG UBOX-iDab(Composite).tif
- __MACOSX/Figure 1ΓÇöfigure supplement 1-source data 1 Western blot data with label shows LMO2 protein degradation in HEK293T cells with different biodegrader contruct./Raw data/._FLAG UBOX-iDab(Composite).tif
- Figure 1ΓÇöfigure supplement 1-source data 1 Western blot data with label shows LMO2 protein degradation in HEK293T cells with different biodegrader contruct./Raw data/panRAS CRBN-iDab(Composite).tif
- __MACOSX/Figure 1ΓÇöfigure supplement 1-source data 1 Western blot data with label shows LMO2 protein degradation in HEK293T cells with different biodegrader contruct./Raw data/._panRAS CRBN-iDab(Composite).tif
- Figure 1ΓÇöfigure supplement 1-source data 1 Western blot data with label shows LMO2 protein degradation in HEK293T cells with different biodegrader contruct./Raw data/LMO2 CRBN-iDab(Composite).tif
- __MACOSX/Figure 1ΓÇöfigure supplement 1-source data 1 Western blot data with label shows LMO2 protein degradation in HEK293T cells with different biodegrader contruct./Raw data/._LMO2 CRBN-iDab(Composite).tif
