# Supplementary material for: Degradation of LMO2 in T cell leukaemia results in collateral breakdown of transcription complex partners and causes LMO2-dependent apoptosis
Source: eLife. 2025 Dec 12;14:RP106699. doi: 10.7554/eLife.106699 (PMC12700530; doi:10.7554/eLife.106699)
Supplement: Figure 1—figure supplement 1—source data 2. [file elife-106699-fig1-figsupp1-data2.zip]

Archive with 66 entries (65 files):
- Figure 1ΓÇöfigure supplement 1-source data 2 Western blot raw data shows LMO2 protein degradation in HEK293T cells with different biodegrader contruct./
- Figure 1ΓÇöfigure supplement 1-source data 2 Western blot raw data shows LMO2 protein degradation in HEK293T cells with different biodegrader contruct./VHL VHL-iDabRas(Composite).tif
- Figure 1ΓÇöfigure supplement 1-source data 2 Western blot raw data shows LMO2 protein degradation in HEK293T cells with different biodegrader contruct./pan-RAS iDab-UBOX(Composite).tif
- __MACOSX/Figure 1ΓÇöfigure supplement 1-source data 2 Western blot raw data shows LMO2 protein degradation in HEK293T cells with different biodegrader contruct./._pan-RAS iDab-UBOX(Composite).tif
- Figure 1ΓÇöfigure supplement 1-source data 2 Western blot raw data shows LMO2 protein degradation in HEK293T cells with different biodegrader contruct./Cyclophilin CRBN-iDab(Composite).tif
- __MACOSX/Figure 1ΓÇöfigure supplement 1-source data 2 Western blot raw data shows LMO2 protein degradation in HEK293T cells with different biodegrader contruct./._Cyclophilin CRBN-iDab(Composite).tif
- Figure 1ΓÇöfigure supplement 1-source data 2 Western blot raw data shows LMO2 protein degradation in HEK293T cells with different biodegrader contruct./FLAG CRBN-iDab(Composite).tif
- __MACOSX/Figure 1ΓÇöfigure supplement 1-source data 2 Western blot raw data shows LMO2 protein degradation in HEK293T cells with different biodegrader contruct./._FLAG CRBN-iDab(Composite).tif
- Figure 1ΓÇöfigure supplement 1-source data 2 Western blot raw data shows LMO2 protein degradation in HEK293T cells with different biodegrader contruct./Actin UBOX-iDab AND iDab-UBOX(Composite).tif
- __MACOSX/Figure 1ΓÇöfigure supplement 1-source data 2 Western blot raw data shows LMO2 protein degradation in HEK293T cells with different biodegrader contruct./._Actin UBOX-iDab AND iDab-UBOX(Composite).tif
- Figure 1ΓÇöfigure supplement 1-source data 2 Western blot raw data shows LMO2 protein degradation in HEK293T cells with different biodegrader contruct./LMO2 VHL-iDab(Composite).tif
- __MACOSX/Figure 1ΓÇöfigure supplement 1-source data 2 Western blot raw data shows LMO2 protein degradation in HEK293T cells with different biodegrader contruct./._LMO2 VHL-iDab(Composite).tif
- Figure 1ΓÇöfigure supplement 1-source data 2 Western blot raw data shows LMO2 protein degradation in HEK293T cells with different biodegrader contruct./CRBN iDabRas-CRBN(Composite).tif
- __MACOSX/Figure 1ΓÇöfigure supplement 1-source data 2 Western blot raw data shows LMO2 protein degradation in HEK293T cells with different biodegrader contruct./._CRBN iDabRas-CRBN(Composite).tif
- Figure 1ΓÇöfigure supplement 1-source data 2 Western blot raw data shows LMO2 protein degradation in HEK293T cells with different biodegrader contruct./panRAS UBOX-iDab(Composite).tif
- __MACOSX/Figure 1ΓÇöfigure supplement 1-source data 2 Western blot raw data shows LMO2 protein degradation in HEK293T cells with different biodegrader contruct./._panRAS UBOX-iDab(Composite).tif
- Figure 1ΓÇöfigure supplement 1-source data 2 Western blot raw data shows LMO2 protein degradation in HEK293T cells with different biodegrader contruct./CRBN CRBN-iDab(Composite).tif
- __MACOSX/Figure 1ΓÇöfigure supplement 1-source data 2 Western blot raw data shows LMO2 protein degradation in HEK293T cells with different biodegrader contruct./._CRBN CRBN-iDab(Composite).tif
- Figure 1ΓÇöfigure supplement 1-source data 2 Western blot raw data shows LMO2 protein degradation in HEK293T cells with different biodegrader contruct./VHL iDab-VHL(Composite).tif
- __MACOSX/Figure 1ΓÇöfigure supplement 1-source data 2 Western blot raw data shows LMO2 protein degradation in HEK293T cells with different biodegrader contruct./._VHL iDab-VHL(Composite).tif
- Figure 1ΓÇöfigure supplement 1-source data 2 Western blot raw data shows LMO2 protein degradation in HEK293T cells with different biodegrader contruct./FLAG iDab-VHL(Composite).tif
- __MACOSX/Figure 1ΓÇöfigure supplement 1-source data 2 Western blot raw data shows LMO2 protein degradation in HEK293T cells with different biodegrader contruct./._FLAG iDab-VHL(Composite).tif
- Figure 1ΓÇöfigure supplement 1-source data 2 Western blot raw data shows LMO2 protein degradation in HEK293T cells with different biodegrader contruct./Flag iDab-UBOX(Composite).tif
- __MACOSX/Figure 1ΓÇöfigure supplement 1-source data 2 Western blot raw data shows LMO2 protein degradation in HEK293T cells with different biodegrader contruct./._Flag iDab-UBOX(Composite).tif
- Figure 1ΓÇöfigure supplement 1-source data 2 Western blot raw data shows LMO2 protein degradation in HEK293T cells with different biodegrader contruct./LMO2 iDabRas-CRBN(Composite).tif
- Figure 1ΓÇöfigure supplement 1-source data 2 Western blot raw data shows LMO2 protein degradation in HEK293T cells with different biodegrader contruct./FLAG UBOX-iDabRas(Composite).tif
- Figure 1ΓÇöfigure supplement 1-source data 2 Western blot raw data shows LMO2 protein degradation in HEK293T cells with different biodegrader contruct./LMO2 iDab-CRBN(Composite).tif
- __MACOSX/Figure 1ΓÇöfigure supplement 1-source data 2 Western blot raw data shows LMO2 protein degradation in HEK293T cells with different biodegrader contruct./._LMO2 iDab-CRBN(Composite).tif
- Figure 1ΓÇöfigure supplement 1-source data 2 Western blot raw data shows LMO2 protein degradation in HEK293T cells with different biodegrader contruct./panRAS iDab-CRBN(Composite).tif
- __MACOSX/Figure 1ΓÇöfigure supplement 1-source data 2 Western blot raw data shows LMO2 protein degradation in HEK293T cells with different biodegrader contruct./._panRAS iDab-CRBN(Composite).tif
- Figure 1ΓÇöfigure supplement 1-source data 2 Western blot raw data shows LMO2 protein degradation in HEK293T cells with different biodegrader contruct./myc9E10 VHL-iDab(Composite).jpg
- __MACOSX/Figure 1ΓÇöfigure supplement 1-source data 2 Western blot raw data shows LMO2 protein degradation in HEK293T cells with different biodegrader contruct./._myc9E10 VHL-iDab(Composite).jpg
- Figure 1ΓÇöfigure supplement 1-source data 2 Western blot raw data shows LMO2 protein degradation in HEK293T cells with different biodegrader contruct./Cyclophilin iDab-VHL(Composite).tif
- __MACOSX/Figure 1ΓÇöfigure supplement 1-source data 2 Western blot raw data shows LMO2 protein degradation in HEK293T cells with different biodegrader contruct./._Cyclophilin iDab-VHL(Composite).tif
- Figure 1ΓÇöfigure supplement 1-source data 2 Western blot raw data shows LMO2 protein degradation in HEK293T cells with different biodegrader contruct./VHL VHL-iDab(Composite).tif
- __MACOSX/Figure 1ΓÇöfigure supplement 1-source data 2 Western blot raw data shows LMO2 protein degradation in HEK293T cells with different biodegrader contruct./._VHL VHL-iDab(Composite).tif
- Figure 1ΓÇöfigure supplement 1-source data 2 Western blot raw data shows LMO2 protein degradation in HEK293T cells with different biodegrader contruct./Cyclophilin VHL-iDabRas(Composite).tif
- Figure 1ΓÇöfigure supplement 1-source data 2 Western blot raw data shows LMO2 protein degradation in HEK293T cells with different biodegrader contruct./Cyclophilin iDab-CRBN(Composite).tif
- __MACOSX/Figure 1ΓÇöfigure supplement 1-source data 2 Western blot raw data shows LMO2 protein degradation in HEK293T cells with different biodegrader contruct./._Cyclophilin iDab-CRBN(Composite).tif
- Figure 1ΓÇöfigure supplement 1-source data 2 Western blot raw data shows LMO2 protein degradation in HEK293T cells with different biodegrader contruct./panRAS UBOX-iDabRas(Composite).tif
- Figure 1ΓÇöfigure supplement 1-source data 2 Western blot raw data shows LMO2 protein degradation in HEK293T cells with different biodegrader contruct./pan-RAS iDabRas-CRBN(Composite).tif
- __MACOSX/Figure 1ΓÇöfigure supplement 1-source data 2 Western blot raw data shows LMO2 protein degradation in HEK293T cells with different biodegrader contruct./._pan-RAS iDabRas-CRBN(Composite).tif
- Figure 1ΓÇöfigure supplement 1-source data 2 Western blot raw data shows LMO2 protein degradation in HEK293T cells with different biodegrader contruct./panRAS iDab-VHL(Composite).tif
- __MACOSX/Figure 1ΓÇöfigure supplement 1-source data 2 Western blot raw data shows LMO2 protein degradation in HEK293T cells with different biodegrader contruct./._panRAS iDab-VHL(Composite).tif
- Figure 1ΓÇöfigure supplement 1-source data 2 Western blot raw data shows LMO2 protein degradation in HEK293T cells with different biodegrader contruct./LMO2 UBOX-iDab-Ras(Composite).tif
- Figure 1ΓÇöfigure supplement 1-source data 2 Western blot raw data shows LMO2 protein degradation in HEK293T cells with different biodegrader contruct./LMO2 VHL-iDabRas.tif
- __MACOSX/Figure 1ΓÇöfigure supplement 1-source data 2 Western blot raw data shows LMO2 protein degradation in HEK293T cells with different biodegrader contruct./._LMO2 VHL-iDabRas.tif
- Figure 1ΓÇöfigure supplement 1-source data 2 Western blot raw data shows LMO2 protein degradation in HEK293T cells with different biodegrader contruct./LMO2 iDab-VHL(Composite).tif
- __MACOSX/Figure 1ΓÇöfigure supplement 1-source data 2 Western blot raw data shows LMO2 protein degradation in HEK293T cells with different biodegrader contruct./._LMO2 iDab-VHL(Composite).tif
- Figure 1ΓÇöfigure supplement 1-source data 2 Western blot raw data shows LMO2 protein degradation in HEK293T cells with different biodegrader contruct./CRBN iDab-CRBN(Composite).tif
- __MACOSX/Figure 1ΓÇöfigure supplement 1-source data 2 Western blot raw data shows LMO2 protein degradation in HEK293T cells with different biodegrader contruct./._CRBN iDab-CRBN(Composite).tif
- Figure 1ΓÇöfigure supplement 1-source data 2 Western blot raw data shows LMO2 protein degradation in HEK293T cells with different biodegrader contruct./panRAS VHL-iDabRas(Composite).tif
- Figure 1ΓÇöfigure supplement 1-source data 2 Western blot raw data shows LMO2 protein degradation in HEK293T cells with different biodegrader contruct./Actin iDab-UBOX(Composite).tif
- __MACOSX/Figure 1ΓÇöfigure supplement 1-source data 2 Western blot raw data shows LMO2 protein degradation in HEK293T cells with different biodegrader contruct./._Actin iDab-UBOX(Composite).tif
- Figure 1ΓÇöfigure supplement 1-source data 2 Western blot raw data shows LMO2 protein degradation in HEK293T cells with different biodegrader contruct./LMO2 iDab-UBOX(Composite).tif
- __MACOSX/Figure 1ΓÇöfigure supplement 1-source data 2 Western blot raw data shows LMO2 protein degradation in HEK293T cells with different biodegrader contruct./._LMO2 iDab-UBOX(Composite).tif
- Figure 1ΓÇöfigure supplement 1-source data 2 Western blot raw data shows LMO2 protein degradation in HEK293T cells with different biodegrader contruct./Cyclophilin VHL-iDab(Composite).tif
- __MACOSX/Figure 1ΓÇöfigure supplement 1-source data 2 Western blot raw data shows LMO2 protein degradation in HEK293T cells with different biodegrader contruct./._Cyclophilin VHL-iDab(Composite).tif
- Figure 1ΓÇöfigure supplement 1-source data 2 Western blot raw data shows LMO2 protein degradation in HEK293T cells with different biodegrader contruct./pan-RAS VHL-iDab(Composite).tif
- __MACOSX/Figure 1ΓÇöfigure supplement 1-source data 2 Western blot raw data shows LMO2 protein degradation in HEK293T cells with different biodegrader contruct./._pan-RAS VHL-iDab(Composite).tif
- Figure 1ΓÇöfigure supplement 1-source data 2 Western blot raw data shows LMO2 protein degradation in HEK293T cells with different biodegrader contruct./FLAG UBOX-iDab(Composite).tif
- __MACOSX/Figure 1ΓÇöfigure supplement 1-source data 2 Western blot raw data shows LMO2 protein degradation in HEK293T cells with different biodegrader contruct./._FLAG UBOX-iDab(Composite).tif
- Figure 1ΓÇöfigure supplement 1-source data 2 Western blot raw data shows LMO2 protein degradation in HEK293T cells with different biodegrader contruct./panRAS CRBN-iDab(Composite).tif
- __MACOSX/Figure 1ΓÇöfigure supplement 1-source data 2 Western blot raw data shows LMO2 protein degradation in HEK293T cells with different biodegrader contruct./._panRAS CRBN-iDab(Composite).tif
- Figure 1ΓÇöfigure supplement 1-source data 2 Western blot raw data shows LMO2 protein degradation in HEK293T cells with different biodegrader contruct./LMO2 CRBN-iDab(Composite).tif
- __MACOSX/Figure 1ΓÇöfigure supplement 1-source data 2 Western blot raw data shows LMO2 protein degradation in HEK293T cells with different biodegrader contruct./._LMO2 CRBN-iDab(Composite).tif
