# Supplementary material for: Degradation of LMO2 in T cell leukaemia results in collateral breakdown of transcription complex partners and causes LMO2-dependent apoptosis
Source: eLife. 2025 Dec 12;14:RP106699. doi: 10.7554/eLife.106699 (PMC12700530; doi:10.7554/eLife.106699)
Supplement: Figure 2—figure supplement 5—source data 1. [file elife-106699-fig2-figsupp5-data1.zip]

Archive with 18 entries (16 files):
- Figure 2ΓÇöfigure supplement 5-source data 1 Western blot data with label shows the longevity of responses of KOPT-K1 cells to single dose treatment./
- Figure 2ΓÇöfigure supplement 5-source data 1 Western blot data with label shows the longevity of responses of KOPT-K1 cells to single dose treatment./.DS_Store
- __MACOSX/Figure 2ΓÇöfigure supplement 5-source data 1 Western blot data with label shows the longevity of responses of KOPT-K1 cells to single dose treatment./._.DS_Store
- Figure 2ΓÇöfigure supplement 5-source data 1 Western blot data with label shows the longevity of responses of KOPT-K1 cells to single dose treatment./Figure 1-figure supplement 5-source data 1.pdf
- __MACOSX/Figure 2ΓÇöfigure supplement 5-source data 1 Western blot data with label shows the longevity of responses of KOPT-K1 cells to single dose treatment./._Figure 1-figure supplement 5-source data 1.pdf
- Figure 2ΓÇöfigure supplement 5-source data 1 Western blot data with label shows the longevity of responses of KOPT-K1 cells to single dose treatment./Raw data/
- Figure 2ΓÇöfigure supplement 5-source data 1 Western blot data with label shows the longevity of responses of KOPT-K1 cells to single dose treatment./Raw data/pan-RAS Jurkat&KOP Abd-VHL (Composite).tif
- __MACOSX/Figure 2ΓÇöfigure supplement 5-source data 1 Western blot data with label shows the longevity of responses of KOPT-K1 cells to single dose treatment./Raw data/._pan-RAS Jurkat&KOP Abd-VHL (Composite).tif
- Figure 2ΓÇöfigure supplement 5-source data 1 Western blot data with label shows the longevity of responses of KOPT-K1 cells to single dose treatment./Raw data/LMO2 Jurkat&KOP Abd-CRBN (Composite).tif
- __MACOSX/Figure 2ΓÇöfigure supplement 5-source data 1 Western blot data with label shows the longevity of responses of KOPT-K1 cells to single dose treatment./Raw data/._LMO2 Jurkat&KOP Abd-CRBN (Composite).tif
- Figure 2ΓÇöfigure supplement 5-source data 1 Western blot data with label shows the longevity of responses of KOPT-K1 cells to single dose treatment./Raw data/Actin Jurkat&KOP Abd-VHL (Composite).tif
- __MACOSX/Figure 2ΓÇöfigure supplement 5-source data 1 Western blot data with label shows the longevity of responses of KOPT-K1 cells to single dose treatment./Raw data/._Actin Jurkat&KOP Abd-VHL (Composite).tif
- Figure 2ΓÇöfigure supplement 5-source data 1 Western blot data with label shows the longevity of responses of KOPT-K1 cells to single dose treatment./Raw data/LMO2 Jurkat&KOP Abd-VHL (Composite).tif
- __MACOSX/Figure 2ΓÇöfigure supplement 5-source data 1 Western blot data with label shows the longevity of responses of KOPT-K1 cells to single dose treatment./Raw data/._LMO2 Jurkat&KOP Abd-VHL (Composite).tif
- Figure 2ΓÇöfigure supplement 5-source data 1 Western blot data with label shows the longevity of responses of KOPT-K1 cells to single dose treatment./Raw data/Actin Jurkat&KOP Abd-CRBN (Composite).tif
- __MACOSX/Figure 2ΓÇöfigure supplement 5-source data 1 Western blot data with label shows the longevity of responses of KOPT-K1 cells to single dose treatment./Raw data/._Actin Jurkat&KOP Abd-CRBN (Composite).tif
- Figure 2ΓÇöfigure supplement 5-source data 1 Western blot data with label shows the longevity of responses of KOPT-K1 cells to single dose treatment./Raw data/pan-RAS Jurkat&KOP Abd-CRBN (Composite).tif
- __MACOSX/Figure 2ΓÇöfigure supplement 5-source data 1 Western blot data with label shows the longevity of responses of KOPT-K1 cells to single dose treatment./Raw data/._pan-RAS Jurkat&KOP Abd-CRBN (Composite).tif
