# Supplementary material for: Degradation of LMO2 in T cell leukaemia results in collateral breakdown of transcription complex partners and causes LMO2-dependent apoptosis
Source: eLife. 2025 Dec 12;14:RP106699. doi: 10.7554/eLife.106699 (PMC12700530; doi:10.7554/eLife.106699)
Supplement: Figure 2—figure supplement 5—source data 2. [file elife-106699-fig2-figsupp5-data2.zip]

Archive with 11 entries (10 files):
- Figure 2ΓÇöfigure supplement 5-source data 2 Western blot raw data shows the longevity of responses of KOPT-K1 cells to single dose treatment./
- Figure 2ΓÇöfigure supplement 5-source data 2 Western blot raw data shows the longevity of responses of KOPT-K1 cells to single dose treatment./.DS_Store
- __MACOSX/Figure 2ΓÇöfigure supplement 5-source data 2 Western blot raw data shows the longevity of responses of KOPT-K1 cells to single dose treatment./._.DS_Store
- Figure 2ΓÇöfigure supplement 5-source data 2 Western blot raw data shows the longevity of responses of KOPT-K1 cells to single dose treatment./pan-RAS Jurkat&KOP Abd-VHL (Composite).tif
- Figure 2ΓÇöfigure supplement 5-source data 2 Western blot raw data shows the longevity of responses of KOPT-K1 cells to single dose treatment./LMO2 Jurkat&KOP Abd-CRBN (Composite).tif
- __MACOSX/Figure 2ΓÇöfigure supplement 5-source data 2 Western blot raw data shows the longevity of responses of KOPT-K1 cells to single dose treatment./._LMO2 Jurkat&KOP Abd-CRBN (Composite).tif
- Figure 2ΓÇöfigure supplement 5-source data 2 Western blot raw data shows the longevity of responses of KOPT-K1 cells to single dose treatment./Actin Jurkat&KOP Abd-VHL (Composite).tif
- Figure 2ΓÇöfigure supplement 5-source data 2 Western blot raw data shows the longevity of responses of KOPT-K1 cells to single dose treatment./LMO2 Jurkat&KOP Abd-VHL (Composite).tif
- __MACOSX/Figure 2ΓÇöfigure supplement 5-source data 2 Western blot raw data shows the longevity of responses of KOPT-K1 cells to single dose treatment./._LMO2 Jurkat&KOP Abd-VHL (Composite).tif
- Figure 2ΓÇöfigure supplement 5-source data 2 Western blot raw data shows the longevity of responses of KOPT-K1 cells to single dose treatment./Actin Jurkat&KOP Abd-CRBN (Composite).tif
- Figure 2ΓÇöfigure supplement 5-source data 2 Western blot raw data shows the longevity of responses of KOPT-K1 cells to single dose treatment./pan-RAS Jurkat&KOP Abd-CRBN (Composite).tif
