# Supplementary material for: Degradation of LMO2 in T cell leukaemia results in collateral breakdown of transcription complex partners and causes LMO2-dependent apoptosis
Source: eLife. 2025 Dec 12;14:RP106699. doi: 10.7554/eLife.106699 (PMC12700530; doi:10.7554/eLife.106699)
Supplement: Figure 2—figure supplement 6—source data 1. [file elife-106699-fig2-figsupp6-data1.zip]

Archive with 22 entries (20 files):
- Figure 2ΓÇöfigure supplement 6-source data 1 Western blot data with label shows LMO2 level of KOPT-K1 treated with Abd compounds and inhibitors./
- Figure 2ΓÇöfigure supplement 6-source data 1 Western blot data with label shows LMO2 level of KOPT-K1 treated with Abd compounds and inhibitors./.DS_Store
- __MACOSX/Figure 2ΓÇöfigure supplement 6-source data 1 Western blot data with label shows LMO2 level of KOPT-K1 treated with Abd compounds and inhibitors./._.DS_Store
- Figure 2ΓÇöfigure supplement 6-source data 1 Western blot data with label shows LMO2 level of KOPT-K1 treated with Abd compounds and inhibitors./Figure 2-figure supplement 6-source data 1.pdf
- __MACOSX/Figure 2ΓÇöfigure supplement 6-source data 1 Western blot data with label shows LMO2 level of KOPT-K1 treated with Abd compounds and inhibitors./._Figure 2-figure supplement 6-source data 1.pdf
- Figure 2ΓÇöfigure supplement 6-source data 1 Western blot data with label shows LMO2 level of KOPT-K1 treated with Abd compounds and inhibitors./Raw data/
- Figure 2ΓÇöfigure supplement 6-source data 1 Western blot data with label shows LMO2 level of KOPT-K1 treated with Abd compounds and inhibitors./Raw data/Actin Abd-CRBN-MLN(Composite).tif
- __MACOSX/Figure 2ΓÇöfigure supplement 6-source data 1 Western blot data with label shows LMO2 level of KOPT-K1 treated with Abd compounds and inhibitors./Raw data/._Actin Abd-CRBN-MLN(Composite).tif
- Figure 2ΓÇöfigure supplement 6-source data 1 Western blot data with label shows LMO2 level of KOPT-K1 treated with Abd compounds and inhibitors./Raw data/Actin Abd-VHL-MLN(Composite).tif
- __MACOSX/Figure 2ΓÇöfigure supplement 6-source data 1 Western blot data with label shows LMO2 level of KOPT-K1 treated with Abd compounds and inhibitors./Raw data/._Actin Abd-VHL-MLN(Composite).tif
- Figure 2ΓÇöfigure supplement 6-source data 1 Western blot data with label shows LMO2 level of KOPT-K1 treated with Abd compounds and inhibitors./Raw data/Actin Abd-CRBN-Epox(Composite).tif
- __MACOSX/Figure 2ΓÇöfigure supplement 6-source data 1 Western blot data with label shows LMO2 level of KOPT-K1 treated with Abd compounds and inhibitors./Raw data/._Actin Abd-CRBN-Epox(Composite).tif
- Figure 2ΓÇöfigure supplement 6-source data 1 Western blot data with label shows LMO2 level of KOPT-K1 treated with Abd compounds and inhibitors./Raw data/LMO2 Abd-VHL+MLN(Composite).tif
- __MACOSX/Figure 2ΓÇöfigure supplement 6-source data 1 Western blot data with label shows LMO2 level of KOPT-K1 treated with Abd compounds and inhibitors./Raw data/._LMO2 Abd-VHL+MLN(Composite).tif
- Figure 2ΓÇöfigure supplement 6-source data 1 Western blot data with label shows LMO2 level of KOPT-K1 treated with Abd compounds and inhibitors./Raw data/LMO2 Abd-CRBN and VHL-VHL(Composite).tif
- __MACOSX/Figure 2ΓÇöfigure supplement 6-source data 1 Western blot data with label shows LMO2 level of KOPT-K1 treated with Abd compounds and inhibitors./Raw data/._LMO2 Abd-CRBN and VHL-VHL(Composite).tif
- Figure 2ΓÇöfigure supplement 6-source data 1 Western blot data with label shows LMO2 level of KOPT-K1 treated with Abd compounds and inhibitors./Raw data/Actin Abd-VHL-VHL(Composite).tif
- __MACOSX/Figure 2ΓÇöfigure supplement 6-source data 1 Western blot data with label shows LMO2 level of KOPT-K1 treated with Abd compounds and inhibitors./Raw data/._Actin Abd-VHL-VHL(Composite).tif
- Figure 2ΓÇöfigure supplement 6-source data 1 Western blot data with label shows LMO2 level of KOPT-K1 treated with Abd compounds and inhibitors./Raw data/LMO2 Abd-CRBN+MLN(Composite).tif
- __MACOSX/Figure 2ΓÇöfigure supplement 6-source data 1 Western blot data with label shows LMO2 level of KOPT-K1 treated with Abd compounds and inhibitors./Raw data/._LMO2 Abd-CRBN+MLN(Composite).tif
- Figure 2ΓÇöfigure supplement 6-source data 1 Western blot data with label shows LMO2 level of KOPT-K1 treated with Abd compounds and inhibitors./Raw data/LMO2 Abd-CRBN and VHL-Thalidomide(Composite).tif
- __MACOSX/Figure 2ΓÇöfigure supplement 6-source data 1 Western blot data with label shows LMO2 level of KOPT-K1 treated with Abd compounds and inhibitors./Raw data/._LMO2 Abd-CRBN and VHL-Thalidomide(Composite).tif
