# Supplementary material for: Degradation of LMO2 in T cell leukaemia results in collateral breakdown of transcription complex partners and causes LMO2-dependent apoptosis
Source: eLife. 2025 Dec 12;14:RP106699. doi: 10.7554/eLife.106699 (PMC12700530; doi:10.7554/eLife.106699)
Supplement: Figure 2—figure supplement 6—source data 2. [file elife-106699-fig2-figsupp6-data2.zip]

Archive with 16 entries (15 files):
- Figure 2ΓÇöfigure supplement 6-source data 2 Western blot raw datashows LMO2 level of KOPT-K1 treated with Abd compounds and inhibitors./
- Figure 2ΓÇöfigure supplement 6-source data 2 Western blot raw datashows LMO2 level of KOPT-K1 treated with Abd compounds and inhibitors./.DS_Store
- __MACOSX/Figure 2ΓÇöfigure supplement 6-source data 2 Western blot raw datashows LMO2 level of KOPT-K1 treated with Abd compounds and inhibitors./._.DS_Store
- Figure 2ΓÇöfigure supplement 6-source data 2 Western blot raw datashows LMO2 level of KOPT-K1 treated with Abd compounds and inhibitors./Actin Abd-CRBN-MLN(Composite).tif
- __MACOSX/Figure 2ΓÇöfigure supplement 6-source data 2 Western blot raw datashows LMO2 level of KOPT-K1 treated with Abd compounds and inhibitors./._Actin Abd-CRBN-MLN(Composite).tif
- Figure 2ΓÇöfigure supplement 6-source data 2 Western blot raw datashows LMO2 level of KOPT-K1 treated with Abd compounds and inhibitors./Actin Abd-VHL-MLN(Composite).tif
- Figure 2ΓÇöfigure supplement 6-source data 2 Western blot raw datashows LMO2 level of KOPT-K1 treated with Abd compounds and inhibitors./Actin Abd-CRBN-Epox(Composite).tif
- __MACOSX/Figure 2ΓÇöfigure supplement 6-source data 2 Western blot raw datashows LMO2 level of KOPT-K1 treated with Abd compounds and inhibitors./._Actin Abd-CRBN-Epox(Composite).tif
- Figure 2ΓÇöfigure supplement 6-source data 2 Western blot raw datashows LMO2 level of KOPT-K1 treated with Abd compounds and inhibitors./LMO2 Abd-VHL+MLN(Composite).tif
- Figure 2ΓÇöfigure supplement 6-source data 2 Western blot raw datashows LMO2 level of KOPT-K1 treated with Abd compounds and inhibitors./LMO2 Abd-CRBN and VHL-VHL(Composite).tif
- Figure 2ΓÇöfigure supplement 6-source data 2 Western blot raw datashows LMO2 level of KOPT-K1 treated with Abd compounds and inhibitors./Actin Abd-VHL-VHL(Composite).tif
- __MACOSX/Figure 2ΓÇöfigure supplement 6-source data 2 Western blot raw datashows LMO2 level of KOPT-K1 treated with Abd compounds and inhibitors./._Actin Abd-VHL-VHL(Composite).tif
- Figure 2ΓÇöfigure supplement 6-source data 2 Western blot raw datashows LMO2 level of KOPT-K1 treated with Abd compounds and inhibitors./LMO2 MLN 2841(Composite).tif
- __MACOSX/Figure 2ΓÇöfigure supplement 6-source data 2 Western blot raw datashows LMO2 level of KOPT-K1 treated with Abd compounds and inhibitors./._LMO2 MLN 2841(Composite).tif
- Figure 2ΓÇöfigure supplement 6-source data 2 Western blot raw datashows LMO2 level of KOPT-K1 treated with Abd compounds and inhibitors./LMO2 Abd-CRBN and VHL-Thalidomide(Composite).tif
- __MACOSX/Figure 2ΓÇöfigure supplement 6-source data 2 Western blot raw datashows LMO2 level of KOPT-K1 treated with Abd compounds and inhibitors./._LMO2 Abd-CRBN and VHL-Thalidomide(Composite).tif
