# Supplementary material for: Degradation of LMO2 in T cell leukaemia results in collateral breakdown of transcription complex partners and causes LMO2-dependent apoptosis
Source: eLife. 2025 Dec 12;14:RP106699. doi: 10.7554/eLife.106699 (PMC12700530; doi:10.7554/eLife.106699)
Supplement: Figure 3—source data 1. [file elife-106699-fig3-data1.zip]

Archive with 56 entries (54 files):
- Figure 3ΓÇösource data 1 PDF files containing original western blots for Figure 3A, indicating the relevant bands and treatments./
- __MACOSX/._Figure 3ΓÇösource data 1 PDF files containing original western blots for Figure 3A, indicating the relevant bands and treatments.
- Figure 3ΓÇösource data 1 PDF files containing original western blots for Figure 3A, indicating the relevant bands and treatments./.DS_Store
- __MACOSX/Figure 3ΓÇösource data 1 PDF files containing original western blots for Figure 3A, indicating the relevant bands and treatments./._.DS_Store
- Figure 3ΓÇösource data 1 PDF files containing original western blots for Figure 3A, indicating the relevant bands and treatments./Figure 3ΓÇösource data 1.pdf
- __MACOSX/Figure 3ΓÇösource data 1 PDF files containing original western blots for Figure 3A, indicating the relevant bands and treatments./._Figure 3ΓÇösource data 1.pdf
- Figure 3ΓÇösource data 1 PDF files containing original western blots for Figure 3A, indicating the relevant bands and treatments./Raw data/
- __MACOSX/Figure 3ΓÇösource data 1 PDF files containing original western blots for Figure 3A, indicating the relevant bands and treatments./._Raw data
- Figure 3ΓÇösource data 1 PDF files containing original western blots for Figure 3A, indicating the relevant bands and treatments./Raw data/Cyclophilin CCRF-CEM Abd-CRBN.tif
- __MACOSX/Figure 3ΓÇösource data 1 PDF files containing original western blots for Figure 3A, indicating the relevant bands and treatments./Raw data/._Cyclophilin CCRF-CEM Abd-CRBN.tif
- Figure 3ΓÇösource data 1 PDF files containing original western blots for Figure 3A, indicating the relevant bands and treatments./Raw data/Cyclophilin KOPT-K1 Abd-CRBN.tif
- __MACOSX/Figure 3ΓÇösource data 1 PDF files containing original western blots for Figure 3A, indicating the relevant bands and treatments./Raw data/._Cyclophilin KOPT-K1 Abd-CRBN.tif
- Figure 3ΓÇösource data 1 PDF files containing original western blots for Figure 3A, indicating the relevant bands and treatments./Raw data/Cyclophilin KOPT-K1 Abd-VHL.tif
- __MACOSX/Figure 3ΓÇösource data 1 PDF files containing original western blots for Figure 3A, indicating the relevant bands and treatments./Raw data/._Cyclophilin KOPT-K1 Abd-VHL.tif
- Figure 3ΓÇösource data 1 PDF files containing original western blots for Figure 3A, indicating the relevant bands and treatments./Raw data/E2A CCRF-CEM Abd-CRBN.tif
- __MACOSX/Figure 3ΓÇösource data 1 PDF files containing original western blots for Figure 3A, indicating the relevant bands and treatments./Raw data/._E2A CCRF-CEM Abd-CRBN.tif
- Figure 3ΓÇösource data 1 PDF files containing original western blots for Figure 3A, indicating the relevant bands and treatments./Raw data/E2A KOPT-K1 Abd-CRBN.tif
- __MACOSX/Figure 3ΓÇösource data 1 PDF files containing original western blots for Figure 3A, indicating the relevant bands and treatments./Raw data/._E2A KOPT-K1 Abd-CRBN.tif
- Figure 3ΓÇösource data 1 PDF files containing original western blots for Figure 3A, indicating the relevant bands and treatments./Raw data/E2A KOPT-K1 Abd-VHL.tif
- __MACOSX/Figure 3ΓÇösource data 1 PDF files containing original western blots for Figure 3A, indicating the relevant bands and treatments./Raw data/._E2A KOPT-K1 Abd-VHL.tif
- Figure 3ΓÇösource data 1 PDF files containing original western blots for Figure 3A, indicating the relevant bands and treatments./Raw data/GATA3 CCRF-CEM Abd-CRBN.tif
- __MACOSX/Figure 3ΓÇösource data 1 PDF files containing original western blots for Figure 3A, indicating the relevant bands and treatments./Raw data/._GATA3 CCRF-CEM Abd-CRBN.tif
- Figure 3ΓÇösource data 1 PDF files containing original western blots for Figure 3A, indicating the relevant bands and treatments./Raw data/GATA3 CCRF-CEM Abd-VHL.tif
- __MACOSX/Figure 3ΓÇösource data 1 PDF files containing original western blots for Figure 3A, indicating the relevant bands and treatments./Raw data/._GATA3 CCRF-CEM Abd-VHL.tif
- Figure 3ΓÇösource data 1 PDF files containing original western blots for Figure 3A, indicating the relevant bands and treatments./Raw data/GATA3 KOPT-K1 Abd-CRBN.tif
- __MACOSX/Figure 3ΓÇösource data 1 PDF files containing original western blots for Figure 3A, indicating the relevant bands and treatments./Raw data/._GATA3 KOPT-K1 Abd-CRBN.tif
- Figure 3ΓÇösource data 1 PDF files containing original western blots for Figure 3A, indicating the relevant bands and treatments./Raw data/GATA3 KOPT-K1 Abd-VHL.tif
- __MACOSX/Figure 3ΓÇösource data 1 PDF files containing original western blots for Figure 3A, indicating the relevant bands and treatments./Raw data/._GATA3 KOPT-K1 Abd-VHL.tif
- Figure 3ΓÇösource data 1 PDF files containing original western blots for Figure 3A, indicating the relevant bands and treatments./Raw data/LDB1 CCRF-CEM Abd-CRBN.tif
- __MACOSX/Figure 3ΓÇösource data 1 PDF files containing original western blots for Figure 3A, indicating the relevant bands and treatments./Raw data/._LDB1 CCRF-CEM Abd-CRBN.tif
- Figure 3ΓÇösource data 1 PDF files containing original western blots for Figure 3A, indicating the relevant bands and treatments./Raw data/LDB1 KOPT-K1 Abd-CRBN.tif
- __MACOSX/Figure 3ΓÇösource data 1 PDF files containing original western blots for Figure 3A, indicating the relevant bands and treatments./Raw data/._LDB1 KOPT-K1 Abd-CRBN.tif
- Figure 3ΓÇösource data 1 PDF files containing original western blots for Figure 3A, indicating the relevant bands and treatments./Raw data/LDB1 KOPT-K1 Abd-VHL.tif
- __MACOSX/Figure 3ΓÇösource data 1 PDF files containing original western blots for Figure 3A, indicating the relevant bands and treatments./Raw data/._LDB1 KOPT-K1 Abd-VHL.tif
- Figure 3ΓÇösource data 1 PDF files containing original western blots for Figure 3A, indicating the relevant bands and treatments./Raw data/LMO2 CCRF-CEM Abd-CRBN.tif
- __MACOSX/Figure 3ΓÇösource data 1 PDF files containing original western blots for Figure 3A, indicating the relevant bands and treatments./Raw data/._LMO2 CCRF-CEM Abd-CRBN.tif
- Figure 3ΓÇösource data 1 PDF files containing original western blots for Figure 3A, indicating the relevant bands and treatments./Raw data/LMO2 CCRF-CEM Abd-VHL.tif
- __MACOSX/Figure 3ΓÇösource data 1 PDF files containing original western blots for Figure 3A, indicating the relevant bands and treatments./Raw data/._LMO2 CCRF-CEM Abd-VHL.tif
- Figure 3ΓÇösource data 1 PDF files containing original western blots for Figure 3A, indicating the relevant bands and treatments./Raw data/LMO2 KOPT-K1 Abd-CRBN.tif
- __MACOSX/Figure 3ΓÇösource data 1 PDF files containing original western blots for Figure 3A, indicating the relevant bands and treatments./Raw data/._LMO2 KOPT-K1 Abd-CRBN.tif
- Figure 3ΓÇösource data 1 PDF files containing original western blots for Figure 3A, indicating the relevant bands and treatments./Raw data/LMO2 KOPT-K1 Abd-VHL.tif
- __MACOSX/Figure 3ΓÇösource data 1 PDF files containing original western blots for Figure 3A, indicating the relevant bands and treatments./Raw data/._LMO2 KOPT-K1 Abd-VHL.tif
- Figure 3ΓÇösource data 1 PDF files containing original western blots for Figure 3A, indicating the relevant bands and treatments./Raw data/Lyl-1 KOPT-K1 Abd-CRBN.tif
- __MACOSX/Figure 3ΓÇösource data 1 PDF files containing original western blots for Figure 3A, indicating the relevant bands and treatments./Raw data/._Lyl-1 KOPT-K1 Abd-CRBN.tif
- Figure 3ΓÇösource data 1 PDF files containing original western blots for Figure 3A, indicating the relevant bands and treatments./Raw data/Lyl1 CCRF-CEM Abd-CRBN.tif
- __MACOSX/Figure 3ΓÇösource data 1 PDF files containing original western blots for Figure 3A, indicating the relevant bands and treatments./Raw data/._Lyl1 CCRF-CEM Abd-CRBN.tif
- Figure 3ΓÇösource data 1 PDF files containing original western blots for Figure 3A, indicating the relevant bands and treatments./Raw data/Lyl1- CCRF-CEM Abd-VHL.tif
- __MACOSX/Figure 3ΓÇösource data 1 PDF files containing original western blots for Figure 3A, indicating the relevant bands and treatments./Raw data/._Lyl1- CCRF-CEM Abd-VHL.tif
- Figure 3ΓÇösource data 1 PDF files containing original western blots for Figure 3A, indicating the relevant bands and treatments./Raw data/Tal-1 CCRF-CEM Abd-CRBN.tif
- __MACOSX/Figure 3ΓÇösource data 1 PDF files containing original western blots for Figure 3A, indicating the relevant bands and treatments./Raw data/._Tal-1 CCRF-CEM Abd-CRBN.tif
- Figure 3ΓÇösource data 1 PDF files containing original western blots for Figure 3A, indicating the relevant bands and treatments./Raw data/Tal-1 CCRF-CEM Abd-VHL.jpg
- __MACOSX/Figure 3ΓÇösource data 1 PDF files containing original western blots for Figure 3A, indicating the relevant bands and treatments./Raw data/._Tal-1 CCRF-CEM Abd-VHL.jpg
- Figure 3ΓÇösource data 1 PDF files containing original western blots for Figure 3A, indicating the relevant bands and treatments./Raw data/Tal-1 KOPT-K1 Abd-CRBN.tif
- __MACOSX/Figure 3ΓÇösource data 1 PDF files containing original western blots for Figure 3A, indicating the relevant bands and treatments./Raw data/._Tal-1 KOPT-K1 Abd-CRBN.tif
- Figure 3ΓÇösource data 1 PDF files containing original western blots for Figure 3A, indicating the relevant bands and treatments./Raw data/Tal1 KOPT-K1 Abd-VHL.tif
- __MACOSX/Figure 3ΓÇösource data 1 PDF files containing original western blots for Figure 3A, indicating the relevant bands and treatments./Raw data/._Tal1 KOPT-K1 Abd-VHL.tif
