# Supplementary material for: Degradation of LMO2 in T cell leukaemia results in collateral breakdown of transcription complex partners and causes LMO2-dependent apoptosis
Source: eLife. 2025 Dec 12;14:RP106699. doi: 10.7554/eLife.106699 (PMC12700530; doi:10.7554/eLife.106699)
Supplement: Figure 3—source data 2. [file elife-106699-fig3-data2.zip]

Archive with 52 entries (51 files):
- Figure 3ΓÇösource data 2 Original files for Western blot analysis displayed in Figure 3A./
- __MACOSX/._Figure 3ΓÇösource data 2 Original files for Western blot analysis displayed in Figure 3A.
- Figure 3ΓÇösource data 2 Original files for Western blot analysis displayed in Figure 3A./.DS_Store
- __MACOSX/Figure 3ΓÇösource data 2 Original files for Western blot analysis displayed in Figure 3A./._.DS_Store
- Figure 3ΓÇösource data 2 Original files for Western blot analysis displayed in Figure 3A./Cyclophilin CCRF-CEM Abd-CRBN.tif
- __MACOSX/Figure 3ΓÇösource data 2 Original files for Western blot analysis displayed in Figure 3A./._Cyclophilin CCRF-CEM Abd-CRBN.tif
- Figure 3ΓÇösource data 2 Original files for Western blot analysis displayed in Figure 3A./Cyclophilin KOPT-K1 Abd-CRBN.tif
- __MACOSX/Figure 3ΓÇösource data 2 Original files for Western blot analysis displayed in Figure 3A./._Cyclophilin KOPT-K1 Abd-CRBN.tif
- Figure 3ΓÇösource data 2 Original files for Western blot analysis displayed in Figure 3A./Cyclophilin KOPT-K1 Abd-VHL.tif
- __MACOSX/Figure 3ΓÇösource data 2 Original files for Western blot analysis displayed in Figure 3A./._Cyclophilin KOPT-K1 Abd-VHL.tif
- Figure 3ΓÇösource data 2 Original files for Western blot analysis displayed in Figure 3A./E2A CCRF-CEM Abd-CRBN.tif
- __MACOSX/Figure 3ΓÇösource data 2 Original files for Western blot analysis displayed in Figure 3A./._E2A CCRF-CEM Abd-CRBN.tif
- Figure 3ΓÇösource data 2 Original files for Western blot analysis displayed in Figure 3A./E2A KOPT-K1 Abd-CRBN.tif
- __MACOSX/Figure 3ΓÇösource data 2 Original files for Western blot analysis displayed in Figure 3A./._E2A KOPT-K1 Abd-CRBN.tif
- Figure 3ΓÇösource data 2 Original files for Western blot analysis displayed in Figure 3A./E2A KOPT-K1 Abd-VHL.tif
- __MACOSX/Figure 3ΓÇösource data 2 Original files for Western blot analysis displayed in Figure 3A./._E2A KOPT-K1 Abd-VHL.tif
- Figure 3ΓÇösource data 2 Original files for Western blot analysis displayed in Figure 3A./GATA3 CCRF-CEM Abd-CRBN.tif
- __MACOSX/Figure 3ΓÇösource data 2 Original files for Western blot analysis displayed in Figure 3A./._GATA3 CCRF-CEM Abd-CRBN.tif
- Figure 3ΓÇösource data 2 Original files for Western blot analysis displayed in Figure 3A./GATA3 CCRF-CEM Abd-VHL.tif
- __MACOSX/Figure 3ΓÇösource data 2 Original files for Western blot analysis displayed in Figure 3A./._GATA3 CCRF-CEM Abd-VHL.tif
- Figure 3ΓÇösource data 2 Original files for Western blot analysis displayed in Figure 3A./GATA3 KOPT-K1 Abd-CRBN.tif
- __MACOSX/Figure 3ΓÇösource data 2 Original files for Western blot analysis displayed in Figure 3A./._GATA3 KOPT-K1 Abd-CRBN.tif
- Figure 3ΓÇösource data 2 Original files for Western blot analysis displayed in Figure 3A./GATA3 KOPT-K1 Abd-VHL.tif
- __MACOSX/Figure 3ΓÇösource data 2 Original files for Western blot analysis displayed in Figure 3A./._GATA3 KOPT-K1 Abd-VHL.tif
- Figure 3ΓÇösource data 2 Original files for Western blot analysis displayed in Figure 3A./LDB1 CCRF-CEM Abd-CRBN.tif
- __MACOSX/Figure 3ΓÇösource data 2 Original files for Western blot analysis displayed in Figure 3A./._LDB1 CCRF-CEM Abd-CRBN.tif
- Figure 3ΓÇösource data 2 Original files for Western blot analysis displayed in Figure 3A./LDB1 KOPT-K1 Abd-CRBN.tif
- __MACOSX/Figure 3ΓÇösource data 2 Original files for Western blot analysis displayed in Figure 3A./._LDB1 KOPT-K1 Abd-CRBN.tif
- Figure 3ΓÇösource data 2 Original files for Western blot analysis displayed in Figure 3A./LDB1 KOPT-K1 Abd-VHL.tif
- __MACOSX/Figure 3ΓÇösource data 2 Original files for Western blot analysis displayed in Figure 3A./._LDB1 KOPT-K1 Abd-VHL.tif
- Figure 3ΓÇösource data 2 Original files for Western blot analysis displayed in Figure 3A./LMO2 CCRF-CEM Abd-CRBN.tif
- __MACOSX/Figure 3ΓÇösource data 2 Original files for Western blot analysis displayed in Figure 3A./._LMO2 CCRF-CEM Abd-CRBN.tif
- Figure 3ΓÇösource data 2 Original files for Western blot analysis displayed in Figure 3A./LMO2 CCRF-CEM Abd-VHL.tif
- __MACOSX/Figure 3ΓÇösource data 2 Original files for Western blot analysis displayed in Figure 3A./._LMO2 CCRF-CEM Abd-VHL.tif
- Figure 3ΓÇösource data 2 Original files for Western blot analysis displayed in Figure 3A./LMO2 KOPT-K1 Abd-CRBN.tif
- __MACOSX/Figure 3ΓÇösource data 2 Original files for Western blot analysis displayed in Figure 3A./._LMO2 KOPT-K1 Abd-CRBN.tif
- Figure 3ΓÇösource data 2 Original files for Western blot analysis displayed in Figure 3A./LMO2 KOPT-K1 Abd-VHL.tif
- __MACOSX/Figure 3ΓÇösource data 2 Original files for Western blot analysis displayed in Figure 3A./._LMO2 KOPT-K1 Abd-VHL.tif
- Figure 3ΓÇösource data 2 Original files for Western blot analysis displayed in Figure 3A./Lyl-1 KOPT-K1 Abd-CRBN.tif
- __MACOSX/Figure 3ΓÇösource data 2 Original files for Western blot analysis displayed in Figure 3A./._Lyl-1 KOPT-K1 Abd-CRBN.tif
- Figure 3ΓÇösource data 2 Original files for Western blot analysis displayed in Figure 3A./Lyl1 CCRF-CEM Abd-CRBN.tif
- __MACOSX/Figure 3ΓÇösource data 2 Original files for Western blot analysis displayed in Figure 3A./._Lyl1 CCRF-CEM Abd-CRBN.tif
- Figure 3ΓÇösource data 2 Original files for Western blot analysis displayed in Figure 3A./Lyl1- CCRF-CEM Abd-VHL.tif
- __MACOSX/Figure 3ΓÇösource data 2 Original files for Western blot analysis displayed in Figure 3A./._Lyl1- CCRF-CEM Abd-VHL.tif
- Figure 3ΓÇösource data 2 Original files for Western blot analysis displayed in Figure 3A./Tal-1 CCRF-CEM Abd-CRBN.tif
- __MACOSX/Figure 3ΓÇösource data 2 Original files for Western blot analysis displayed in Figure 3A./._Tal-1 CCRF-CEM Abd-CRBN.tif
- Figure 3ΓÇösource data 2 Original files for Western blot analysis displayed in Figure 3A./Tal-1 CCRF-CEM Abd-VHL.jpg
- __MACOSX/Figure 3ΓÇösource data 2 Original files for Western blot analysis displayed in Figure 3A./._Tal-1 CCRF-CEM Abd-VHL.jpg
- Figure 3ΓÇösource data 2 Original files for Western blot analysis displayed in Figure 3A./Tal-1 KOPT-K1 Abd-CRBN.tif
- __MACOSX/Figure 3ΓÇösource data 2 Original files for Western blot analysis displayed in Figure 3A./._Tal-1 KOPT-K1 Abd-CRBN.tif
- Figure 3ΓÇösource data 2 Original files for Western blot analysis displayed in Figure 3A./Tal1 KOPT-K1 Abd-VHL.tif
- __MACOSX/Figure 3ΓÇösource data 2 Original files for Western blot analysis displayed in Figure 3A./._Tal1 KOPT-K1 Abd-VHL.tif
