# Supplementary material for: Degradation of LMO2 in T cell leukaemia results in collateral breakdown of transcription complex partners and causes LMO2-dependent apoptosis
Source: eLife. 2025 Dec 12;14:RP106699. doi: 10.7554/eLife.106699 (PMC12700530; doi:10.7554/eLife.106699)
Supplement: Figure 3—source data 4. [file elife-106699-fig3-data4.zip]

Archive with 48 entries (47 files):
- Figure 3ΓÇösource data 4 Original files for Western blot analysis displayed in Figure 3B./
- __MACOSX/._Figure 3ΓÇösource data 4 Original files for Western blot analysis displayed in Figure 3B.
- Figure 3ΓÇösource data 4 Original files for Western blot analysis displayed in Figure 3B./.DS_Store
- __MACOSX/Figure 3ΓÇösource data 4 Original files for Western blot analysis displayed in Figure 3B./._.DS_Store
- Figure 3ΓÇösource data 4 Original files for Western blot analysis displayed in Figure 3B./Cyclophilin DND-41 Abd-CRBN.tif
- __MACOSX/Figure 3ΓÇösource data 4 Original files for Western blot analysis displayed in Figure 3B./._Cyclophilin DND-41 Abd-CRBN.tif
- Figure 3ΓÇösource data 4 Original files for Western blot analysis displayed in Figure 3B./Cyclophilin DND-41 Abd-VHL.tif
- __MACOSX/Figure 3ΓÇösource data 4 Original files for Western blot analysis displayed in Figure 3B./._Cyclophilin DND-41 Abd-VHL.tif
- Figure 3ΓÇösource data 4 Original files for Western blot analysis displayed in Figure 3B./Cyclophilin Jurkat Abd-CRBN.tif
- __MACOSX/Figure 3ΓÇösource data 4 Original files for Western blot analysis displayed in Figure 3B./._Cyclophilin Jurkat Abd-CRBN.tif
- Figure 3ΓÇösource data 4 Original files for Western blot analysis displayed in Figure 3B./Cyclophilin Jurkat Abd-VHL.tif
- __MACOSX/Figure 3ΓÇösource data 4 Original files for Western blot analysis displayed in Figure 3B./._Cyclophilin Jurkat Abd-VHL.tif
- Figure 3ΓÇösource data 4 Original files for Western blot analysis displayed in Figure 3B./E2A DND-41 Abd-CRBN.tif
- __MACOSX/Figure 3ΓÇösource data 4 Original files for Western blot analysis displayed in Figure 3B./._E2A DND-41 Abd-CRBN.tif
- Figure 3ΓÇösource data 4 Original files for Western blot analysis displayed in Figure 3B./E2A DND-41 Abd-VHL.tif
- __MACOSX/Figure 3ΓÇösource data 4 Original files for Western blot analysis displayed in Figure 3B./._E2A DND-41 Abd-VHL.tif
- Figure 3ΓÇösource data 4 Original files for Western blot analysis displayed in Figure 3B./E2A Jurkat Abd-CRBN.tif
- __MACOSX/Figure 3ΓÇösource data 4 Original files for Western blot analysis displayed in Figure 3B./._E2A Jurkat Abd-CRBN.tif
- Figure 3ΓÇösource data 4 Original files for Western blot analysis displayed in Figure 3B./E2A Jurkat Abd-VHL.tif
- __MACOSX/Figure 3ΓÇösource data 4 Original files for Western blot analysis displayed in Figure 3B./._E2A Jurkat Abd-VHL.tif
- Figure 3ΓÇösource data 4 Original files for Western blot analysis displayed in Figure 3B./GATA3 DND-41 Abd-VHL.tif
- __MACOSX/Figure 3ΓÇösource data 4 Original files for Western blot analysis displayed in Figure 3B./._GATA3 DND-41 Abd-VHL.tif
- Figure 3ΓÇösource data 4 Original files for Western blot analysis displayed in Figure 3B./GATA3 Jurkat Abd-CRBN.tif
- __MACOSX/Figure 3ΓÇösource data 4 Original files for Western blot analysis displayed in Figure 3B./._GATA3 Jurkat Abd-CRBN.tif
- Figure 3ΓÇösource data 4 Original files for Western blot analysis displayed in Figure 3B./GATA3 Jurkat Abd-VHL.tif
- __MACOSX/Figure 3ΓÇösource data 4 Original files for Western blot analysis displayed in Figure 3B./._GATA3 Jurkat Abd-VHL.tif
- Figure 3ΓÇösource data 4 Original files for Western blot analysis displayed in Figure 3B./LDB1 DND-41 Abd-CRBN.tif
- __MACOSX/Figure 3ΓÇösource data 4 Original files for Western blot analysis displayed in Figure 3B./._LDB1 DND-41 Abd-CRBN.tif
- Figure 3ΓÇösource data 4 Original files for Western blot analysis displayed in Figure 3B./LDB1 DND-41 Abd-VHL.tif
- __MACOSX/Figure 3ΓÇösource data 4 Original files for Western blot analysis displayed in Figure 3B./._LDB1 DND-41 Abd-VHL.tif
- Figure 3ΓÇösource data 4 Original files for Western blot analysis displayed in Figure 3B./LDB1 Jurkat Abd-CRBN.tif
- __MACOSX/Figure 3ΓÇösource data 4 Original files for Western blot analysis displayed in Figure 3B./._LDB1 Jurkat Abd-CRBN.tif
- Figure 3ΓÇösource data 4 Original files for Western blot analysis displayed in Figure 3B./LDB1 Jurkat Abd-VHL.tif
- __MACOSX/Figure 3ΓÇösource data 4 Original files for Western blot analysis displayed in Figure 3B./._LDB1 Jurkat Abd-VHL.tif
- Figure 3ΓÇösource data 4 Original files for Western blot analysis displayed in Figure 3B./Lyl-1 DND-41 Abd-VHL.tif
- __MACOSX/Figure 3ΓÇösource data 4 Original files for Western blot analysis displayed in Figure 3B./._Lyl-1 DND-41 Abd-VHL.tif
- Figure 3ΓÇösource data 4 Original files for Western blot analysis displayed in Figure 3B./Lyl1 DND-41 Abd-CRBN.tif
- __MACOSX/Figure 3ΓÇösource data 4 Original files for Western blot analysis displayed in Figure 3B./._Lyl1 DND-41 Abd-CRBN.tif
- Figure 3ΓÇösource data 4 Original files for Western blot analysis displayed in Figure 3B./Lyl1 Jurkat Abd-VHL.tif
- __MACOSX/Figure 3ΓÇösource data 4 Original files for Western blot analysis displayed in Figure 3B./._Lyl1 Jurkat Abd-VHL.tif
- Figure 3ΓÇösource data 4 Original files for Western blot analysis displayed in Figure 3B./Lyl1-1 Jurkat Abd-CRBN.tif
- __MACOSX/Figure 3ΓÇösource data 4 Original files for Western blot analysis displayed in Figure 3B./._Lyl1-1 Jurkat Abd-CRBN.tif
- Figure 3ΓÇösource data 4 Original files for Western blot analysis displayed in Figure 3B./Tal-1 DND-41 Abd-CRBN.tif
- __MACOSX/Figure 3ΓÇösource data 4 Original files for Western blot analysis displayed in Figure 3B./._Tal-1 DND-41 Abd-CRBN.tif
- Figure 3ΓÇösource data 4 Original files for Western blot analysis displayed in Figure 3B./Tal-1 DND-41 Abd-VHL.tif
- __MACOSX/Figure 3ΓÇösource data 4 Original files for Western blot analysis displayed in Figure 3B./._Tal-1 DND-41 Abd-VHL.tif
- Figure 3ΓÇösource data 4 Original files for Western blot analysis displayed in Figure 3B./Tal-1 Jukat Abd-VHL.tif
- __MACOSX/Figure 3ΓÇösource data 4 Original files for Western blot analysis displayed in Figure 3B./._Tal-1 Jukat Abd-VHL.tif
