# Supplementary material for: Degradation of LMO2 in T cell leukaemia results in collateral breakdown of transcription complex partners and causes LMO2-dependent apoptosis
Source: eLife. 2025 Dec 12;14:RP106699. doi: 10.7554/eLife.106699 (PMC12700530; doi:10.7554/eLife.106699)
Supplement: Figure 3—source data 6. [file elife-106699-fig3-data6.zip]

Archive with 48 entries (47 files):
- Figure 3ΓÇösource data 6 Original files for Western blot analysis displayed in Figure 3C./
- __MACOSX/._Figure 3ΓÇösource data 6 Original files for Western blot analysis displayed in Figure 3C.
- Figure 3ΓÇösource data 6 Original files for Western blot analysis displayed in Figure 3C./.DS_Store
- __MACOSX/Figure 3ΓÇösource data 6 Original files for Western blot analysis displayed in Figure 3C./._.DS_Store
- Figure 3ΓÇösource data 6 Original files for Western blot analysis displayed in Figure 3C./Cyclophilin CCRF Abd-VHL.tif
- __MACOSX/Figure 3ΓÇösource data 6 Original files for Western blot analysis displayed in Figure 3C./._Cyclophilin CCRF Abd-VHL.tif
- Figure 3ΓÇösource data 6 Original files for Western blot analysis displayed in Figure 3C./Cyclophilin CCRF-CEM Abd-CRBN.tif
- __MACOSX/Figure 3ΓÇösource data 6 Original files for Western blot analysis displayed in Figure 3C./._Cyclophilin CCRF-CEM Abd-CRBN.tif
- Figure 3ΓÇösource data 6 Original files for Western blot analysis displayed in Figure 3C./E2A CCRF-CEM Abd-CRBN.tif
- __MACOSX/Figure 3ΓÇösource data 6 Original files for Western blot analysis displayed in Figure 3C./._E2A CCRF-CEM Abd-CRBN.tif
- Figure 3ΓÇösource data 6 Original files for Western blot analysis displayed in Figure 3C./E2A CCRF-CEM Abd-VHL.tif
- __MACOSX/Figure 3ΓÇösource data 6 Original files for Western blot analysis displayed in Figure 3C./._E2A CCRF-CEM Abd-VHL.tif
- Figure 3ΓÇösource data 6 Original files for Western blot analysis displayed in Figure 3C./E2A KOPT-K1 Abd-CRBN.tif
- __MACOSX/Figure 3ΓÇösource data 6 Original files for Western blot analysis displayed in Figure 3C./._E2A KOPT-K1 Abd-CRBN.tif
- Figure 3ΓÇösource data 6 Original files for Western blot analysis displayed in Figure 3C./E2A KOPT-K1 Abd-VHL.tif
- __MACOSX/Figure 3ΓÇösource data 6 Original files for Western blot analysis displayed in Figure 3C./._E2A KOPT-K1 Abd-VHL.tif
- Figure 3ΓÇösource data 6 Original files for Western blot analysis displayed in Figure 3C./GATA3 CCRF-CEM Abd-CRBN.tif
- __MACOSX/Figure 3ΓÇösource data 6 Original files for Western blot analysis displayed in Figure 3C./._GATA3 CCRF-CEM Abd-CRBN.tif
- Figure 3ΓÇösource data 6 Original files for Western blot analysis displayed in Figure 3C./GATA3 CCRF-CEM Abd-VHL.tif
- __MACOSX/Figure 3ΓÇösource data 6 Original files for Western blot analysis displayed in Figure 3C./._GATA3 CCRF-CEM Abd-VHL.tif
- Figure 3ΓÇösource data 6 Original files for Western blot analysis displayed in Figure 3C./LDB1 CCRF-CEM Abd-CRBN.tif
- __MACOSX/Figure 3ΓÇösource data 6 Original files for Western blot analysis displayed in Figure 3C./._LDB1 CCRF-CEM Abd-CRBN.tif
- Figure 3ΓÇösource data 6 Original files for Western blot analysis displayed in Figure 3C./LDB1 CCRF-CEM Abd-VHL.tif
- __MACOSX/Figure 3ΓÇösource data 6 Original files for Western blot analysis displayed in Figure 3C./._LDB1 CCRF-CEM Abd-VHL.tif
- Figure 3ΓÇösource data 6 Original files for Western blot analysis displayed in Figure 3C./LDB1 KOPT-K1 Abd-CRBN.tif
- __MACOSX/Figure 3ΓÇösource data 6 Original files for Western blot analysis displayed in Figure 3C./._LDB1 KOPT-K1 Abd-CRBN.tif
- Figure 3ΓÇösource data 6 Original files for Western blot analysis displayed in Figure 3C./LDB1 KOPT-K1 Abd-VHL.tif
- __MACOSX/Figure 3ΓÇösource data 6 Original files for Western blot analysis displayed in Figure 3C./._LDB1 KOPT-K1 Abd-VHL.tif
- Figure 3ΓÇösource data 6 Original files for Western blot analysis displayed in Figure 3C./LMO2 CCRF-CEM Abd-CRBN.tif
- __MACOSX/Figure 3ΓÇösource data 6 Original files for Western blot analysis displayed in Figure 3C./._LMO2 CCRF-CEM Abd-CRBN.tif
- Figure 3ΓÇösource data 6 Original files for Western blot analysis displayed in Figure 3C./LMO2 CCRF-CEM Abd-VHL.tif
- __MACOSX/Figure 3ΓÇösource data 6 Original files for Western blot analysis displayed in Figure 3C./._LMO2 CCRF-CEM Abd-VHL.tif
- Figure 3ΓÇösource data 6 Original files for Western blot analysis displayed in Figure 3C./LMO2 KOPT-K1 Abd-CRBN.tif
- __MACOSX/Figure 3ΓÇösource data 6 Original files for Western blot analysis displayed in Figure 3C./._LMO2 KOPT-K1 Abd-CRBN.tif
- Figure 3ΓÇösource data 6 Original files for Western blot analysis displayed in Figure 3C./LMO2 KOPT-K1 Abd-VHL.tif
- __MACOSX/Figure 3ΓÇösource data 6 Original files for Western blot analysis displayed in Figure 3C./._LMO2 KOPT-K1 Abd-VHL.tif
- Figure 3ΓÇösource data 6 Original files for Western blot analysis displayed in Figure 3C./Lyl1 CCRF-CEM Abd-CRBN.tif
- __MACOSX/Figure 3ΓÇösource data 6 Original files for Western blot analysis displayed in Figure 3C./._Lyl1 CCRF-CEM Abd-CRBN.tif
- Figure 3ΓÇösource data 6 Original files for Western blot analysis displayed in Figure 3C./Lyl1 CCRF-CEM Abd-VHL.tif
- __MACOSX/Figure 3ΓÇösource data 6 Original files for Western blot analysis displayed in Figure 3C./._Lyl1 CCRF-CEM Abd-VHL.tif
- Figure 3ΓÇösource data 6 Original files for Western blot analysis displayed in Figure 3C./Tal-1 CCRF-CEM Abd-CRBN.tif
- __MACOSX/Figure 3ΓÇösource data 6 Original files for Western blot analysis displayed in Figure 3C./._Tal-1 CCRF-CEM Abd-CRBN.tif
- Figure 3ΓÇösource data 6 Original files for Western blot analysis displayed in Figure 3C./Tal-1 CCRF-CEM Abd-VHL.tif
- __MACOSX/Figure 3ΓÇösource data 6 Original files for Western blot analysis displayed in Figure 3C./._Tal-1 CCRF-CEM Abd-VHL.tif
- Figure 3ΓÇösource data 6 Original files for Western blot analysis displayed in Figure 3C./Tal-1 KOPT-K1 Abd-VHL.tif
- __MACOSX/Figure 3ΓÇösource data 6 Original files for Western blot analysis displayed in Figure 3C./._Tal-1 KOPT-K1 Abd-VHL.tif
- Figure 3ΓÇösource data 6 Original files for Western blot analysis displayed in Figure 3C./Tal1 KOPT-K1 Abd-CRBN.tif
- __MACOSX/Figure 3ΓÇösource data 6 Original files for Western blot analysis displayed in Figure 3C./._Tal1 KOPT-K1 Abd-CRBN.tif
