# Supplementary material for: Degradation of LMO2 in T cell leukaemia results in collateral breakdown of transcription complex partners and causes LMO2-dependent apoptosis
Source: eLife. 2025 Dec 12;14:RP106699. doi: 10.7554/eLife.106699 (PMC12700530; doi:10.7554/eLife.106699)
Supplement: Figure 3—source data 8. [file elife-106699-fig3-data8.zip]

Archive with 44 entries (43 files):
- Figure 3ΓÇösource data 8 Original files for Western blot analysis displayed in Figure 3D./
- __MACOSX/._Figure 3ΓÇösource data 8 Original files for Western blot analysis displayed in Figure 3D.
- Figure 3ΓÇösource data 8 Original files for Western blot analysis displayed in Figure 3D./.DS_Store
- __MACOSX/Figure 3ΓÇösource data 8 Original files for Western blot analysis displayed in Figure 3D./._.DS_Store
- Figure 3ΓÇösource data 8 Original files for Western blot analysis displayed in Figure 3D./Cyclophilin  KOPT-K1 Abd-VHL.tif
- __MACOSX/Figure 3ΓÇösource data 8 Original files for Western blot analysis displayed in Figure 3D./._Cyclophilin  KOPT-K1 Abd-VHL.tif
- Figure 3ΓÇösource data 8 Original files for Western blot analysis displayed in Figure 3D./Cyclophilin CCRF-CEM Abd-CRBN.tif
- __MACOSX/Figure 3ΓÇösource data 8 Original files for Western blot analysis displayed in Figure 3D./._Cyclophilin CCRF-CEM Abd-CRBN.tif
- Figure 3ΓÇösource data 8 Original files for Western blot analysis displayed in Figure 3D./Cyclophilin CCRF-CEM Abd-VHL.tif
- __MACOSX/Figure 3ΓÇösource data 8 Original files for Western blot analysis displayed in Figure 3D./._Cyclophilin CCRF-CEM Abd-VHL.tif
- Figure 3ΓÇösource data 8 Original files for Western blot analysis displayed in Figure 3D./Cyclophilin KOPT-K1 Abd-CRBN.tif
- __MACOSX/Figure 3ΓÇösource data 8 Original files for Western blot analysis displayed in Figure 3D./._Cyclophilin KOPT-K1 Abd-CRBN.tif
- Figure 3ΓÇösource data 8 Original files for Western blot analysis displayed in Figure 3D./E2A CCRF-CEM Abd-VHL.tif
- __MACOSX/Figure 3ΓÇösource data 8 Original files for Western blot analysis displayed in Figure 3D./._E2A CCRF-CEM Abd-VHL.tif
- Figure 3ΓÇösource data 8 Original files for Western blot analysis displayed in Figure 3D./E2A KOPT-K1 Abd-CRBN.tif
- __MACOSX/Figure 3ΓÇösource data 8 Original files for Western blot analysis displayed in Figure 3D./._E2A KOPT-K1 Abd-CRBN.tif
- Figure 3ΓÇösource data 8 Original files for Western blot analysis displayed in Figure 3D./GATA3 CCRF-CEM Abd-CRBN.tif
- __MACOSX/Figure 3ΓÇösource data 8 Original files for Western blot analysis displayed in Figure 3D./._GATA3 CCRF-CEM Abd-CRBN.tif
- Figure 3ΓÇösource data 8 Original files for Western blot analysis displayed in Figure 3D./GATA3 CCRF-CEM Abd-VHL.tif
- __MACOSX/Figure 3ΓÇösource data 8 Original files for Western blot analysis displayed in Figure 3D./._GATA3 CCRF-CEM Abd-VHL.tif
- Figure 3ΓÇösource data 8 Original files for Western blot analysis displayed in Figure 3D./GATA3 KOPT-K1 Abd-CRBN.tif
- __MACOSX/Figure 3ΓÇösource data 8 Original files for Western blot analysis displayed in Figure 3D./._GATA3 KOPT-K1 Abd-CRBN.tif
- Figure 3ΓÇösource data 8 Original files for Western blot analysis displayed in Figure 3D./LDB1 CCRF-CEM Abd-CRBN.tif
- __MACOSX/Figure 3ΓÇösource data 8 Original files for Western blot analysis displayed in Figure 3D./._LDB1 CCRF-CEM Abd-CRBN.tif
- Figure 3ΓÇösource data 8 Original files for Western blot analysis displayed in Figure 3D./LDB1 CCRF-CEM Abd-VHL.tif
- __MACOSX/Figure 3ΓÇösource data 8 Original files for Western blot analysis displayed in Figure 3D./._LDB1 CCRF-CEM Abd-VHL.tif
- Figure 3ΓÇösource data 8 Original files for Western blot analysis displayed in Figure 3D./LMO2 CCRF-CEM Abd-CRBN.tif
- __MACOSX/Figure 3ΓÇösource data 8 Original files for Western blot analysis displayed in Figure 3D./._LMO2 CCRF-CEM Abd-CRBN.tif
- Figure 3ΓÇösource data 8 Original files for Western blot analysis displayed in Figure 3D./LMO2 CCRF-CEM Abd-VHL.tif
- __MACOSX/Figure 3ΓÇösource data 8 Original files for Western blot analysis displayed in Figure 3D./._LMO2 CCRF-CEM Abd-VHL.tif
- Figure 3ΓÇösource data 8 Original files for Western blot analysis displayed in Figure 3D./LMO2 KOPT-K1 Abd-CRBN.tif
- __MACOSX/Figure 3ΓÇösource data 8 Original files for Western blot analysis displayed in Figure 3D./._LMO2 KOPT-K1 Abd-CRBN.tif
- Figure 3ΓÇösource data 8 Original files for Western blot analysis displayed in Figure 3D./LMO2 KOPT-K1 Abd-VHL.tif
- __MACOSX/Figure 3ΓÇösource data 8 Original files for Western blot analysis displayed in Figure 3D./._LMO2 KOPT-K1 Abd-VHL.tif
- Figure 3ΓÇösource data 8 Original files for Western blot analysis displayed in Figure 3D./Lyl1 CCRF-CEM Abd-CRBN.tif
- __MACOSX/Figure 3ΓÇösource data 8 Original files for Western blot analysis displayed in Figure 3D./._Lyl1 CCRF-CEM Abd-CRBN.tif
- Figure 3ΓÇösource data 8 Original files for Western blot analysis displayed in Figure 3D./Lyl1 CCRF-CEM Abd-VHL.tif
- __MACOSX/Figure 3ΓÇösource data 8 Original files for Western blot analysis displayed in Figure 3D./._Lyl1 CCRF-CEM Abd-VHL.tif
- Figure 3ΓÇösource data 8 Original files for Western blot analysis displayed in Figure 3D./Tal-1 CCRF-CEM Abd-CRBN.tif
- __MACOSX/Figure 3ΓÇösource data 8 Original files for Western blot analysis displayed in Figure 3D./._Tal-1 CCRF-CEM Abd-CRBN.tif
- Figure 3ΓÇösource data 8 Original files for Western blot analysis displayed in Figure 3D./Tal1 CCRF-CEM Abd-VHL.tif
- __MACOSX/Figure 3ΓÇösource data 8 Original files for Western blot analysis displayed in Figure 3D./._Tal1 CCRF-CEM Abd-VHL.tif
- Figure 3ΓÇösource data 8 Original files for Western blot analysis displayed in Figure 3D./Tal1 KOPT-K1 Abd-VHL.tif
- __MACOSX/Figure 3ΓÇösource data 8 Original files for Western blot analysis displayed in Figure 3D./._Tal1 KOPT-K1 Abd-VHL.tif
