# Supplementary material for: Degradation of LMO2 in T cell leukaemia results in collateral breakdown of transcription complex partners and causes LMO2-dependent apoptosis
Source: eLife. 2025 Dec 12;14:RP106699. doi: 10.7554/eLife.106699 (PMC12700530; doi:10.7554/eLife.106699)
Supplement: Figure 3—figure supplement 1—source data 1. [file elife-106699-fig3-figsupp1-data1.zip]

Archive with 20 entries (18 files):
- Figure 3ΓÇöfigure supplement 1-source data 1 Western blot data with label shows half-lives of LMO2 and LMO2 protein complex in KOPT-K1./
- Figure 3ΓÇöfigure supplement 1-source data 1 Western blot data with label shows half-lives of LMO2 and LMO2 protein complex in KOPT-K1./.DS_Store
- __MACOSX/Figure 3ΓÇöfigure supplement 1-source data 1 Western blot data with label shows half-lives of LMO2 and LMO2 protein complex in KOPT-K1./._.DS_Store
- Figure 3ΓÇöfigure supplement 1-source data 1 Western blot data with label shows half-lives of LMO2 and LMO2 protein complex in KOPT-K1./Figure 3-figure supplement 1-source data 1.pdf
- __MACOSX/Figure 3ΓÇöfigure supplement 1-source data 1 Western blot data with label shows half-lives of LMO2 and LMO2 protein complex in KOPT-K1./._Figure 3-figure supplement 1-source data 1.pdf
- Figure 3ΓÇöfigure supplement 1-source data 1 Western blot data with label shows half-lives of LMO2 and LMO2 protein complex in KOPT-K1./Raw data/
- Figure 3ΓÇöfigure supplement 1-source data 1 Western blot data with label shows half-lives of LMO2 and LMO2 protein complex in KOPT-K1./Raw data/LMO2(Composite).tif
- __MACOSX/Figure 3ΓÇöfigure supplement 1-source data 1 Western blot data with label shows half-lives of LMO2 and LMO2 protein complex in KOPT-K1./Raw data/._LMO2(Composite).tif
- Figure 3ΓÇöfigure supplement 1-source data 1 Western blot data with label shows half-lives of LMO2 and LMO2 protein complex in KOPT-K1./Raw data/E2A(Composite).tif
- __MACOSX/Figure 3ΓÇöfigure supplement 1-source data 1 Western blot data with label shows half-lives of LMO2 and LMO2 protein complex in KOPT-K1./Raw data/._E2A(Composite).tif
- Figure 3ΓÇöfigure supplement 1-source data 1 Western blot data with label shows half-lives of LMO2 and LMO2 protein complex in KOPT-K1./Raw data/LDB1(Composite).tif
- __MACOSX/Figure 3ΓÇöfigure supplement 1-source data 1 Western blot data with label shows half-lives of LMO2 and LMO2 protein complex in KOPT-K1./Raw data/._LDB1(Composite).tif
- Figure 3ΓÇöfigure supplement 1-source data 1 Western blot data with label shows half-lives of LMO2 and LMO2 protein complex in KOPT-K1./Raw data/GATA3(Composite).tif
- __MACOSX/Figure 3ΓÇöfigure supplement 1-source data 1 Western blot data with label shows half-lives of LMO2 and LMO2 protein complex in KOPT-K1./Raw data/._GATA3(Composite).tif
- Figure 3ΓÇöfigure supplement 1-source data 1 Western blot data with label shows half-lives of LMO2 and LMO2 protein complex in KOPT-K1./Raw data/.DS_Store
- __MACOSX/Figure 3ΓÇöfigure supplement 1-source data 1 Western blot data with label shows half-lives of LMO2 and LMO2 protein complex in KOPT-K1./Raw data/._.DS_Store
- Figure 3ΓÇöfigure supplement 1-source data 1 Western blot data with label shows half-lives of LMO2 and LMO2 protein complex in KOPT-K1./Raw data/Tal1(Composite).tif
- __MACOSX/Figure 3ΓÇöfigure supplement 1-source data 1 Western blot data with label shows half-lives of LMO2 and LMO2 protein complex in KOPT-K1./Raw data/._Tal1(Composite).tif
- Figure 3ΓÇöfigure supplement 1-source data 1 Western blot data with label shows half-lives of LMO2 and LMO2 protein complex in KOPT-K1./Raw data/Cyclophilin(Composite).tif
- __MACOSX/Figure 3ΓÇöfigure supplement 1-source data 1 Western blot data with label shows half-lives of LMO2 and LMO2 protein complex in KOPT-K1./Raw data/._Cyclophilin(Composite).tif
