# Supplementary material for: Degradation of LMO2 in T cell leukaemia results in collateral breakdown of transcription complex partners and causes LMO2-dependent apoptosis
Source: eLife. 2025 Dec 12;14:RP106699. doi: 10.7554/eLife.106699 (PMC12700530; doi:10.7554/eLife.106699)
Supplement: Figure 3—figure supplement 1—source data 2. [file elife-106699-fig3-figsupp1-data2.zip]

Archive with 14 entries (13 files):
- Figure 3ΓÇöfigure supplement 1-source data 2 Western blot raw data shows half-lives of LMO2 and LMO2 protein complex in KOPT-K1./
- Figure 3ΓÇöfigure supplement 1-source data 2 Western blot raw data shows half-lives of LMO2 and LMO2 protein complex in KOPT-K1./LMO2(Composite).tif
- __MACOSX/Figure 3ΓÇöfigure supplement 1-source data 2 Western blot raw data shows half-lives of LMO2 and LMO2 protein complex in KOPT-K1./._LMO2(Composite).tif
- Figure 3ΓÇöfigure supplement 1-source data 2 Western blot raw data shows half-lives of LMO2 and LMO2 protein complex in KOPT-K1./E2A(Composite).tif
- __MACOSX/Figure 3ΓÇöfigure supplement 1-source data 2 Western blot raw data shows half-lives of LMO2 and LMO2 protein complex in KOPT-K1./._E2A(Composite).tif
- Figure 3ΓÇöfigure supplement 1-source data 2 Western blot raw data shows half-lives of LMO2 and LMO2 protein complex in KOPT-K1./LDB1(Composite).tif
- __MACOSX/Figure 3ΓÇöfigure supplement 1-source data 2 Western blot raw data shows half-lives of LMO2 and LMO2 protein complex in KOPT-K1./._LDB1(Composite).tif
- Figure 3ΓÇöfigure supplement 1-source data 2 Western blot raw data shows half-lives of LMO2 and LMO2 protein complex in KOPT-K1./GATA3(Composite).tif
- Figure 3ΓÇöfigure supplement 1-source data 2 Western blot raw data shows half-lives of LMO2 and LMO2 protein complex in KOPT-K1./.DS_Store
- __MACOSX/Figure 3ΓÇöfigure supplement 1-source data 2 Western blot raw data shows half-lives of LMO2 and LMO2 protein complex in KOPT-K1./._.DS_Store
- Figure 3ΓÇöfigure supplement 1-source data 2 Western blot raw data shows half-lives of LMO2 and LMO2 protein complex in KOPT-K1./Tal1(Composite).tif
- __MACOSX/Figure 3ΓÇöfigure supplement 1-source data 2 Western blot raw data shows half-lives of LMO2 and LMO2 protein complex in KOPT-K1./._Tal1(Composite).tif
- Figure 3ΓÇöfigure supplement 1-source data 2 Western blot raw data shows half-lives of LMO2 and LMO2 protein complex in KOPT-K1./Cyclophilin(Composite).tif
- __MACOSX/Figure 3ΓÇöfigure supplement 1-source data 2 Western blot raw data shows half-lives of LMO2 and LMO2 protein complex in KOPT-K1./._Cyclophilin(Composite).tif
