# Supplementary material for: Degradation of LMO2 in T cell leukaemia results in collateral breakdown of transcription complex partners and causes LMO2-dependent apoptosis
Source: eLife. 2025 Dec 12;14:RP106699. doi: 10.7554/eLife.106699 (PMC12700530; doi:10.7554/eLife.106699)
Supplement: Figure 4—source data 1. [file elife-106699-fig4-data1.zip]

Archive with 76 entries (74 files):
- Figure 4ΓÇösource data 1 PDF files containing original western blots for Figure 4A, indicating the relevant bands and treatments./
- __MACOSX/._Figure 4ΓÇösource data 1 PDF files containing original western blots for Figure 4A, indicating the relevant bands and treatments.
- Figure 4ΓÇösource data 1 PDF files containing original western blots for Figure 4A, indicating the relevant bands and treatments./.DS_Store
- __MACOSX/Figure 4ΓÇösource data 1 PDF files containing original western blots for Figure 4A, indicating the relevant bands and treatments./._.DS_Store
- Figure 4ΓÇösource data 1 PDF files containing original western blots for Figure 4A, indicating the relevant bands and treatments./Figure 4-source data 1.pdf
- __MACOSX/Figure 4ΓÇösource data 1 PDF files containing original western blots for Figure 4A, indicating the relevant bands and treatments./._Figure 4-source data 1.pdf
- Figure 4ΓÇösource data 1 PDF files containing original western blots for Figure 4A, indicating the relevant bands and treatments./Raw data/
- __MACOSX/Figure 4ΓÇösource data 1 PDF files containing original western blots for Figure 4A, indicating the relevant bands and treatments./._Raw data
- Figure 4ΓÇösource data 1 PDF files containing original western blots for Figure 4A, indicating the relevant bands and treatments./Raw data/.DS_Store
- __MACOSX/Figure 4ΓÇösource data 1 PDF files containing original western blots for Figure 4A, indicating the relevant bands and treatments./Raw data/._.DS_Store
- Figure 4ΓÇösource data 1 PDF files containing original western blots for Figure 4A, indicating the relevant bands and treatments./Raw data/Actin CCRF-CEM Abd-CRBN.tif
- __MACOSX/Figure 4ΓÇösource data 1 PDF files containing original western blots for Figure 4A, indicating the relevant bands and treatments./Raw data/._Actin CCRF-CEM Abd-CRBN.tif
- Figure 4ΓÇösource data 1 PDF files containing original western blots for Figure 4A, indicating the relevant bands and treatments./Raw data/Actin CCRF-CEM Abd-VHL.tif
- __MACOSX/Figure 4ΓÇösource data 1 PDF files containing original western blots for Figure 4A, indicating the relevant bands and treatments./Raw data/._Actin CCRF-CEM Abd-VHL.tif
- Figure 4ΓÇösource data 1 PDF files containing original western blots for Figure 4A, indicating the relevant bands and treatments./Raw data/Actin KOPT-K1 Abd-CRBN abd Avd-VHL.tif
- __MACOSX/Figure 4ΓÇösource data 1 PDF files containing original western blots for Figure 4A, indicating the relevant bands and treatments./Raw data/._Actin KOPT-K1 Abd-CRBN abd Avd-VHL.tif
- Figure 4ΓÇösource data 1 PDF files containing original western blots for Figure 4A, indicating the relevant bands and treatments./Raw data/Actin LOUCY Abd-CRBN.tif
- __MACOSX/Figure 4ΓÇösource data 1 PDF files containing original western blots for Figure 4A, indicating the relevant bands and treatments./Raw data/._Actin LOUCY Abd-CRBN.tif
- Figure 4ΓÇösource data 1 PDF files containing original western blots for Figure 4A, indicating the relevant bands and treatments./Raw data/Actin LOUCY Abd-VHL.tif
- __MACOSX/Figure 4ΓÇösource data 1 PDF files containing original western blots for Figure 4A, indicating the relevant bands and treatments./Raw data/._Actin LOUCY Abd-VHL.tif
- Figure 4ΓÇösource data 1 PDF files containing original western blots for Figure 4A, indicating the relevant bands and treatments./Raw data/Actin MOLT-16 Abd-CRBN.tif
- __MACOSX/Figure 4ΓÇösource data 1 PDF files containing original western blots for Figure 4A, indicating the relevant bands and treatments./Raw data/._Actin MOLT-16 Abd-CRBN.tif
- Figure 4ΓÇösource data 1 PDF files containing original western blots for Figure 4A, indicating the relevant bands and treatments./Raw data/Actin MOLT-16 Abd-VHL.tif
- __MACOSX/Figure 4ΓÇösource data 1 PDF files containing original western blots for Figure 4A, indicating the relevant bands and treatments./Raw data/._Actin MOLT-16 Abd-VHL.tif
- Figure 4ΓÇösource data 1 PDF files containing original western blots for Figure 4A, indicating the relevant bands and treatments./Raw data/Actin PF-382 Abd-CRBN.tif
- __MACOSX/Figure 4ΓÇösource data 1 PDF files containing original western blots for Figure 4A, indicating the relevant bands and treatments./Raw data/._Actin PF-382 Abd-CRBN.tif
- Figure 4ΓÇösource data 1 PDF files containing original western blots for Figure 4A, indicating the relevant bands and treatments./Raw data/Actin PF-382 Abd-VHL.tif
- __MACOSX/Figure 4ΓÇösource data 1 PDF files containing original western blots for Figure 4A, indicating the relevant bands and treatments./Raw data/._Actin PF-382 Abd-VHL.tif
- Figure 4ΓÇösource data 1 PDF files containing original western blots for Figure 4A, indicating the relevant bands and treatments./Raw data/LMO2 CCRF-CEM Abd-CRBN.tif
- __MACOSX/Figure 4ΓÇösource data 1 PDF files containing original western blots for Figure 4A, indicating the relevant bands and treatments./Raw data/._LMO2 CCRF-CEM Abd-CRBN.tif
- Figure 4ΓÇösource data 1 PDF files containing original western blots for Figure 4A, indicating the relevant bands and treatments./Raw data/LMO2 CCRF-CEM Abd-VHL.tif
- __MACOSX/Figure 4ΓÇösource data 1 PDF files containing original western blots for Figure 4A, indicating the relevant bands and treatments./Raw data/._LMO2 CCRF-CEM Abd-VHL.tif
- Figure 4ΓÇösource data 1 PDF files containing original western blots for Figure 4A, indicating the relevant bands and treatments./Raw data/LMO2 KOPT-K1 Abd-CRBN.tif
- __MACOSX/Figure 4ΓÇösource data 1 PDF files containing original western blots for Figure 4A, indicating the relevant bands and treatments./Raw data/._LMO2 KOPT-K1 Abd-CRBN.tif
- Figure 4ΓÇösource data 1 PDF files containing original western blots for Figure 4A, indicating the relevant bands and treatments./Raw data/LMO2 KOPT-K1 Abd-VHL.tif
- __MACOSX/Figure 4ΓÇösource data 1 PDF files containing original western blots for Figure 4A, indicating the relevant bands and treatments./Raw data/._LMO2 KOPT-K1 Abd-VHL.tif
- Figure 4ΓÇösource data 1 PDF files containing original western blots for Figure 4A, indicating the relevant bands and treatments./Raw data/LMO2 LOUCY Abd-CRBN.tif
- __MACOSX/Figure 4ΓÇösource data 1 PDF files containing original western blots for Figure 4A, indicating the relevant bands and treatments./Raw data/._LMO2 LOUCY Abd-CRBN.tif
- Figure 4ΓÇösource data 1 PDF files containing original western blots for Figure 4A, indicating the relevant bands and treatments./Raw data/LMO2 LOUCY Abd-VHL.tif
- __MACOSX/Figure 4ΓÇösource data 1 PDF files containing original western blots for Figure 4A, indicating the relevant bands and treatments./Raw data/._LMO2 LOUCY Abd-VHL.tif
- Figure 4ΓÇösource data 1 PDF files containing original western blots for Figure 4A, indicating the relevant bands and treatments./Raw data/LMO2 MOLT-16 Abd-CRBN.tif
- __MACOSX/Figure 4ΓÇösource data 1 PDF files containing original western blots for Figure 4A, indicating the relevant bands and treatments./Raw data/._LMO2 MOLT-16 Abd-CRBN.tif
- Figure 4ΓÇösource data 1 PDF files containing original western blots for Figure 4A, indicating the relevant bands and treatments./Raw data/LMO2 MOLT-16 Abd-VHL.tif
- __MACOSX/Figure 4ΓÇösource data 1 PDF files containing original western blots for Figure 4A, indicating the relevant bands and treatments./Raw data/._LMO2 MOLT-16 Abd-VHL.tif
- Figure 4ΓÇösource data 1 PDF files containing original western blots for Figure 4A, indicating the relevant bands and treatments./Raw data/LMO2 P12-Ichikawa Abd-CRBN.tif
- __MACOSX/Figure 4ΓÇösource data 1 PDF files containing original western blots for Figure 4A, indicating the relevant bands and treatments./Raw data/._LMO2 P12-Ichikawa Abd-CRBN.tif
- Figure 4ΓÇösource data 1 PDF files containing original western blots for Figure 4A, indicating the relevant bands and treatments./Raw data/LMO2 P12-Ichikawa Abd-VHL.tif
- __MACOSX/Figure 4ΓÇösource data 1 PDF files containing original western blots for Figure 4A, indicating the relevant bands and treatments./Raw data/._LMO2 P12-Ichikawa Abd-VHL.tif
- Figure 4ΓÇösource data 1 PDF files containing original western blots for Figure 4A, indicating the relevant bands and treatments./Raw data/LMO2 PF-382 Abd-CRBN.tif
- __MACOSX/Figure 4ΓÇösource data 1 PDF files containing original western blots for Figure 4A, indicating the relevant bands and treatments./Raw data/._LMO2 PF-382 Abd-CRBN.tif
- Figure 4ΓÇösource data 1 PDF files containing original western blots for Figure 4A, indicating the relevant bands and treatments./Raw data/LMO2 PF-382 Abd-VHL.tif
- __MACOSX/Figure 4ΓÇösource data 1 PDF files containing original western blots for Figure 4A, indicating the relevant bands and treatments./Raw data/._LMO2 PF-382 Abd-VHL.tif
- Figure 4ΓÇösource data 1 PDF files containing original western blots for Figure 4A, indicating the relevant bands and treatments./Raw data/RAS CCRF-CEM Abd-CRBN.tif
- __MACOSX/Figure 4ΓÇösource data 1 PDF files containing original western blots for Figure 4A, indicating the relevant bands and treatments./Raw data/._RAS CCRF-CEM Abd-CRBN.tif
- Figure 4ΓÇösource data 1 PDF files containing original western blots for Figure 4A, indicating the relevant bands and treatments./Raw data/RAS CCRF-CRM Abd-VHL.tif
- __MACOSX/Figure 4ΓÇösource data 1 PDF files containing original western blots for Figure 4A, indicating the relevant bands and treatments./Raw data/._RAS CCRF-CRM Abd-VHL.tif
- Figure 4ΓÇösource data 1 PDF files containing original western blots for Figure 4A, indicating the relevant bands and treatments./Raw data/RAS KOPT-K1 Abd-CRBN.tif
- __MACOSX/Figure 4ΓÇösource data 1 PDF files containing original western blots for Figure 4A, indicating the relevant bands and treatments./Raw data/._RAS KOPT-K1 Abd-CRBN.tif
- Figure 4ΓÇösource data 1 PDF files containing original western blots for Figure 4A, indicating the relevant bands and treatments./Raw data/RAS KOPT-K1 Abd-VHL.tif
- __MACOSX/Figure 4ΓÇösource data 1 PDF files containing original western blots for Figure 4A, indicating the relevant bands and treatments./Raw data/._RAS KOPT-K1 Abd-VHL.tif
- Figure 4ΓÇösource data 1 PDF files containing original western blots for Figure 4A, indicating the relevant bands and treatments./Raw data/RAS LOUCY Abd-CRBN.tif
- __MACOSX/Figure 4ΓÇösource data 1 PDF files containing original western blots for Figure 4A, indicating the relevant bands and treatments./Raw data/._RAS LOUCY Abd-CRBN.tif
- Figure 4ΓÇösource data 1 PDF files containing original western blots for Figure 4A, indicating the relevant bands and treatments./Raw data/RAS LOUCY Abd-VHL.tif
- __MACOSX/Figure 4ΓÇösource data 1 PDF files containing original western blots for Figure 4A, indicating the relevant bands and treatments./Raw data/._RAS LOUCY Abd-VHL.tif
- Figure 4ΓÇösource data 1 PDF files containing original western blots for Figure 4A, indicating the relevant bands and treatments./Raw data/RAS MOLT-16 Abd-CRBN.tif
- __MACOSX/Figure 4ΓÇösource data 1 PDF files containing original western blots for Figure 4A, indicating the relevant bands and treatments./Raw data/._RAS MOLT-16 Abd-CRBN.tif
- Figure 4ΓÇösource data 1 PDF files containing original western blots for Figure 4A, indicating the relevant bands and treatments./Raw data/RAS MOLT-16 Abd-VHL.tif
- __MACOSX/Figure 4ΓÇösource data 1 PDF files containing original western blots for Figure 4A, indicating the relevant bands and treatments./Raw data/._RAS MOLT-16 Abd-VHL.tif
- Figure 4ΓÇösource data 1 PDF files containing original western blots for Figure 4A, indicating the relevant bands and treatments./Raw data/RAS P12-Ichikawa Abd-CRBN.tif
- __MACOSX/Figure 4ΓÇösource data 1 PDF files containing original western blots for Figure 4A, indicating the relevant bands and treatments./Raw data/._RAS P12-Ichikawa Abd-CRBN.tif
- Figure 4ΓÇösource data 1 PDF files containing original western blots for Figure 4A, indicating the relevant bands and treatments./Raw data/RAS P12-Ichikawa Abd-VHL.tif
- __MACOSX/Figure 4ΓÇösource data 1 PDF files containing original western blots for Figure 4A, indicating the relevant bands and treatments./Raw data/._RAS P12-Ichikawa Abd-VHL.tif
- Figure 4ΓÇösource data 1 PDF files containing original western blots for Figure 4A, indicating the relevant bands and treatments./Raw data/RAS PF-382 Abd-CRBN.tif
- __MACOSX/Figure 4ΓÇösource data 1 PDF files containing original western blots for Figure 4A, indicating the relevant bands and treatments./Raw data/._RAS PF-382 Abd-CRBN.tif
- Figure 4ΓÇösource data 1 PDF files containing original western blots for Figure 4A, indicating the relevant bands and treatments./Raw data/RAS PF-382 Abd-VHL.tif
- __MACOSX/Figure 4ΓÇösource data 1 PDF files containing original western blots for Figure 4A, indicating the relevant bands and treatments./Raw data/._RAS PF-382 Abd-VHL.tif
