# Supplementary material for: Degradation of LMO2 in T cell leukaemia results in collateral breakdown of transcription complex partners and causes LMO2-dependent apoptosis
Source: eLife. 2025 Dec 12;14:RP106699. doi: 10.7554/eLife.106699 (PMC12700530; doi:10.7554/eLife.106699)
Supplement: Figure 4—source data 2. [file elife-106699-fig4-data2.zip]

Archive with 70 entries (69 files):
- Figure 4ΓÇösource data 2 Original files for Western blot analysis displayed in Figure 4A./
- __MACOSX/._Figure 4ΓÇösource data 2 Original files for Western blot analysis displayed in Figure 4A.
- Figure 4ΓÇösource data 2 Original files for Western blot analysis displayed in Figure 4A./.DS_Store
- __MACOSX/Figure 4ΓÇösource data 2 Original files for Western blot analysis displayed in Figure 4A./._.DS_Store
- Figure 4ΓÇösource data 2 Original files for Western blot analysis displayed in Figure 4A./Actin CCRF-CEM Abd-CRBN.tif
- __MACOSX/Figure 4ΓÇösource data 2 Original files for Western blot analysis displayed in Figure 4A./._Actin CCRF-CEM Abd-CRBN.tif
- Figure 4ΓÇösource data 2 Original files for Western blot analysis displayed in Figure 4A./Actin CCRF-CEM Abd-VHL.tif
- __MACOSX/Figure 4ΓÇösource data 2 Original files for Western blot analysis displayed in Figure 4A./._Actin CCRF-CEM Abd-VHL.tif
- Figure 4ΓÇösource data 2 Original files for Western blot analysis displayed in Figure 4A./Actin KOPT-K1 Abd-CRBN abd Avd-VHL.tif
- __MACOSX/Figure 4ΓÇösource data 2 Original files for Western blot analysis displayed in Figure 4A./._Actin KOPT-K1 Abd-CRBN abd Avd-VHL.tif
- Figure 4ΓÇösource data 2 Original files for Western blot analysis displayed in Figure 4A./Actin LOUCY Abd-CRBN.tif
- __MACOSX/Figure 4ΓÇösource data 2 Original files for Western blot analysis displayed in Figure 4A./._Actin LOUCY Abd-CRBN.tif
- Figure 4ΓÇösource data 2 Original files for Western blot analysis displayed in Figure 4A./Actin LOUCY Abd-VHL.tif
- __MACOSX/Figure 4ΓÇösource data 2 Original files for Western blot analysis displayed in Figure 4A./._Actin LOUCY Abd-VHL.tif
- Figure 4ΓÇösource data 2 Original files for Western blot analysis displayed in Figure 4A./Actin MOLT-16 Abd-CRBN.tif
- __MACOSX/Figure 4ΓÇösource data 2 Original files for Western blot analysis displayed in Figure 4A./._Actin MOLT-16 Abd-CRBN.tif
- Figure 4ΓÇösource data 2 Original files for Western blot analysis displayed in Figure 4A./Actin MOLT-16 Abd-VHL.tif
- __MACOSX/Figure 4ΓÇösource data 2 Original files for Western blot analysis displayed in Figure 4A./._Actin MOLT-16 Abd-VHL.tif
- Figure 4ΓÇösource data 2 Original files for Western blot analysis displayed in Figure 4A./Actin PF-382 Abd-CRBN.tif
- __MACOSX/Figure 4ΓÇösource data 2 Original files for Western blot analysis displayed in Figure 4A./._Actin PF-382 Abd-CRBN.tif
- Figure 4ΓÇösource data 2 Original files for Western blot analysis displayed in Figure 4A./Actin PF-382 Abd-VHL.tif
- __MACOSX/Figure 4ΓÇösource data 2 Original files for Western blot analysis displayed in Figure 4A./._Actin PF-382 Abd-VHL.tif
- Figure 4ΓÇösource data 2 Original files for Western blot analysis displayed in Figure 4A./LMO2 CCRF-CEM Abd-CRBN.tif
- __MACOSX/Figure 4ΓÇösource data 2 Original files for Western blot analysis displayed in Figure 4A./._LMO2 CCRF-CEM Abd-CRBN.tif
- Figure 4ΓÇösource data 2 Original files for Western blot analysis displayed in Figure 4A./LMO2 CCRF-CEM Abd-VHL.tif
- __MACOSX/Figure 4ΓÇösource data 2 Original files for Western blot analysis displayed in Figure 4A./._LMO2 CCRF-CEM Abd-VHL.tif
- Figure 4ΓÇösource data 2 Original files for Western blot analysis displayed in Figure 4A./LMO2 KOPT-K1 Abd-CRBN.tif
- __MACOSX/Figure 4ΓÇösource data 2 Original files for Western blot analysis displayed in Figure 4A./._LMO2 KOPT-K1 Abd-CRBN.tif
- Figure 4ΓÇösource data 2 Original files for Western blot analysis displayed in Figure 4A./LMO2 KOPT-K1 Abd-VHL.tif
- __MACOSX/Figure 4ΓÇösource data 2 Original files for Western blot analysis displayed in Figure 4A./._LMO2 KOPT-K1 Abd-VHL.tif
- Figure 4ΓÇösource data 2 Original files for Western blot analysis displayed in Figure 4A./LMO2 LOUCY Abd-CRBN.tif
- __MACOSX/Figure 4ΓÇösource data 2 Original files for Western blot analysis displayed in Figure 4A./._LMO2 LOUCY Abd-CRBN.tif
- Figure 4ΓÇösource data 2 Original files for Western blot analysis displayed in Figure 4A./LMO2 LOUCY Abd-VHL.tif
- __MACOSX/Figure 4ΓÇösource data 2 Original files for Western blot analysis displayed in Figure 4A./._LMO2 LOUCY Abd-VHL.tif
- Figure 4ΓÇösource data 2 Original files for Western blot analysis displayed in Figure 4A./LMO2 MOLT-16 Abd-CRBN.tif
- __MACOSX/Figure 4ΓÇösource data 2 Original files for Western blot analysis displayed in Figure 4A./._LMO2 MOLT-16 Abd-CRBN.tif
- Figure 4ΓÇösource data 2 Original files for Western blot analysis displayed in Figure 4A./LMO2 MOLT-16 Abd-VHL.tif
- __MACOSX/Figure 4ΓÇösource data 2 Original files for Western blot analysis displayed in Figure 4A./._LMO2 MOLT-16 Abd-VHL.tif
- Figure 4ΓÇösource data 2 Original files for Western blot analysis displayed in Figure 4A./LMO2 P12-Ichikawa Abd-CRBN.tif
- __MACOSX/Figure 4ΓÇösource data 2 Original files for Western blot analysis displayed in Figure 4A./._LMO2 P12-Ichikawa Abd-CRBN.tif
- Figure 4ΓÇösource data 2 Original files for Western blot analysis displayed in Figure 4A./LMO2 P12-Ichikawa Abd-VHL.tif
- __MACOSX/Figure 4ΓÇösource data 2 Original files for Western blot analysis displayed in Figure 4A./._LMO2 P12-Ichikawa Abd-VHL.tif
- Figure 4ΓÇösource data 2 Original files for Western blot analysis displayed in Figure 4A./LMO2 PF-382 Abd-CRBN.tif
- __MACOSX/Figure 4ΓÇösource data 2 Original files for Western blot analysis displayed in Figure 4A./._LMO2 PF-382 Abd-CRBN.tif
- Figure 4ΓÇösource data 2 Original files for Western blot analysis displayed in Figure 4A./LMO2 PF-382 Abd-VHL.tif
- __MACOSX/Figure 4ΓÇösource data 2 Original files for Western blot analysis displayed in Figure 4A./._LMO2 PF-382 Abd-VHL.tif
- Figure 4ΓÇösource data 2 Original files for Western blot analysis displayed in Figure 4A./RAS CCRF-CEM Abd-CRBN.tif
- __MACOSX/Figure 4ΓÇösource data 2 Original files for Western blot analysis displayed in Figure 4A./._RAS CCRF-CEM Abd-CRBN.tif
- Figure 4ΓÇösource data 2 Original files for Western blot analysis displayed in Figure 4A./RAS CCRF-CRM Abd-VHL.tif
- __MACOSX/Figure 4ΓÇösource data 2 Original files for Western blot analysis displayed in Figure 4A./._RAS CCRF-CRM Abd-VHL.tif
- Figure 4ΓÇösource data 2 Original files for Western blot analysis displayed in Figure 4A./RAS KOPT-K1 Abd-CRBN.tif
- __MACOSX/Figure 4ΓÇösource data 2 Original files for Western blot analysis displayed in Figure 4A./._RAS KOPT-K1 Abd-CRBN.tif
- Figure 4ΓÇösource data 2 Original files for Western blot analysis displayed in Figure 4A./RAS KOPT-K1 Abd-VHL.tif
- __MACOSX/Figure 4ΓÇösource data 2 Original files for Western blot analysis displayed in Figure 4A./._RAS KOPT-K1 Abd-VHL.tif
- Figure 4ΓÇösource data 2 Original files for Western blot analysis displayed in Figure 4A./RAS LOUCY Abd-CRBN.tif
- __MACOSX/Figure 4ΓÇösource data 2 Original files for Western blot analysis displayed in Figure 4A./._RAS LOUCY Abd-CRBN.tif
- Figure 4ΓÇösource data 2 Original files for Western blot analysis displayed in Figure 4A./RAS LOUCY Abd-VHL.tif
- __MACOSX/Figure 4ΓÇösource data 2 Original files for Western blot analysis displayed in Figure 4A./._RAS LOUCY Abd-VHL.tif
- Figure 4ΓÇösource data 2 Original files for Western blot analysis displayed in Figure 4A./RAS MOLT-16 Abd-CRBN.tif
- __MACOSX/Figure 4ΓÇösource data 2 Original files for Western blot analysis displayed in Figure 4A./._RAS MOLT-16 Abd-CRBN.tif
- Figure 4ΓÇösource data 2 Original files for Western blot analysis displayed in Figure 4A./RAS MOLT-16 Abd-VHL.tif
- __MACOSX/Figure 4ΓÇösource data 2 Original files for Western blot analysis displayed in Figure 4A./._RAS MOLT-16 Abd-VHL.tif
- Figure 4ΓÇösource data 2 Original files for Western blot analysis displayed in Figure 4A./RAS P12-Ichikawa Abd-CRBN.tif
- __MACOSX/Figure 4ΓÇösource data 2 Original files for Western blot analysis displayed in Figure 4A./._RAS P12-Ichikawa Abd-CRBN.tif
- Figure 4ΓÇösource data 2 Original files for Western blot analysis displayed in Figure 4A./RAS P12-Ichikawa Abd-VHL.tif
- __MACOSX/Figure 4ΓÇösource data 2 Original files for Western blot analysis displayed in Figure 4A./._RAS P12-Ichikawa Abd-VHL.tif
- Figure 4ΓÇösource data 2 Original files for Western blot analysis displayed in Figure 4A./RAS PF-382 Abd-CRBN.tif
- __MACOSX/Figure 4ΓÇösource data 2 Original files for Western blot analysis displayed in Figure 4A./._RAS PF-382 Abd-CRBN.tif
- Figure 4ΓÇösource data 2 Original files for Western blot analysis displayed in Figure 4A./RAS PF-382 Abd-VHL.tif
- __MACOSX/Figure 4ΓÇösource data 2 Original files for Western blot analysis displayed in Figure 4A./._RAS PF-382 Abd-VHL.tif
