# Supplementary material for: Degradation of LMO2 in T cell leukaemia results in collateral breakdown of transcription complex partners and causes LMO2-dependent apoptosis
Source: eLife. 2025 Dec 12;14:RP106699. doi: 10.7554/eLife.106699 (PMC12700530; doi:10.7554/eLife.106699)
Supplement: Figure 4—figure supplement 1—source data 1. [file elife-106699-fig4-figsupp1-data1.zip]

Archive with 25 entries (24 files):
- Figure 4ΓÇöfigure supplement 1-source data 2 Western blot raw datashows the verification of LMO2 non-expressing T-cells./
- Figure 4ΓÇöfigure supplement 1-source data 2 Western blot raw datashows the verification of LMO2 non-expressing T-cells./pan-RAS SUPT-1 Abd-VHL(Composite).tif
- Figure 4ΓÇöfigure supplement 1-source data 2 Western blot raw datashows the verification of LMO2 non-expressing T-cells./pan-RAS DND41 Abd-CRBN (Composite).tif
- __MACOSX/Figure 4ΓÇöfigure supplement 1-source data 2 Western blot raw datashows the verification of LMO2 non-expressing T-cells./._pan-RAS DND41 Abd-CRBN (Composite).tif
- Figure 4ΓÇöfigure supplement 1-source data 2 Western blot raw datashows the verification of LMO2 non-expressing T-cells./.DS_Store
- __MACOSX/Figure 4ΓÇöfigure supplement 1-source data 2 Western blot raw datashows the verification of LMO2 non-expressing T-cells./._.DS_Store
- Figure 4ΓÇöfigure supplement 1-source data 2 Western blot raw datashows the verification of LMO2 non-expressing T-cells./pan-RAS Jurkat Abd-CRBN(Composite).tif
- Figure 4ΓÇöfigure supplement 1-source data 2 Western blot raw datashows the verification of LMO2 non-expressing T-cells./Actin DND41(Composite).tif
- __MACOSX/Figure 4ΓÇöfigure supplement 1-source data 2 Western blot raw datashows the verification of LMO2 non-expressing T-cells./._Actin DND41(Composite).tif
- Figure 4ΓÇöfigure supplement 1-source data 2 Western blot raw datashows the verification of LMO2 non-expressing T-cells./pan-RAS SUPT-1 Abd-CRBN(Composite).tif
- Figure 4ΓÇöfigure supplement 1-source data 2 Western blot raw datashows the verification of LMO2 non-expressing T-cells./pan-RAS RPMI8402 Abd-CRBN(Composite).tif
- Figure 4ΓÇöfigure supplement 1-source data 2 Western blot raw datashows the verification of LMO2 non-expressing T-cells./pan-Ras RPMI8402 Abd-VHL(Composite).tif
- __MACOSX/Figure 4ΓÇöfigure supplement 1-source data 2 Western blot raw datashows the verification of LMO2 non-expressing T-cells./._pan-Ras RPMI8402 Abd-VHL(Composite).tif
- Figure 4ΓÇöfigure supplement 1-source data 2 Western blot raw datashows the verification of LMO2 non-expressing T-cells./Acton SUPT-1 Abd-VHL(Composite).tif
- Figure 4ΓÇöfigure supplement 1-source data 2 Western blot raw datashows the verification of LMO2 non-expressing T-cells./pan-RAS Jurkat Abd-VHL(Composite).tif
- Figure 4ΓÇöfigure supplement 1-source data 2 Western blot raw datashows the verification of LMO2 non-expressing T-cells./Actin SUPT-1 Abd-CRBN(Composite).tif
- Figure 4ΓÇöfigure supplement 1-source data 2 Western blot raw datashows the verification of LMO2 non-expressing T-cells./Actin ALL-SIL(Composite).tif
- __MACOSX/Figure 4ΓÇöfigure supplement 1-source data 2 Western blot raw datashows the verification of LMO2 non-expressing T-cells./._Actin ALL-SIL(Composite).tif
- Figure 4ΓÇöfigure supplement 1-source data 2 Western blot raw datashows the verification of LMO2 non-expressing T-cells./pan-RAS DND41 Abd-VHL(Composite).tif
- Figure 4ΓÇöfigure supplement 1-source data 2 Western blot raw datashows the verification of LMO2 non-expressing T-cells./Actin RPMI8402 Abd-CRBN(Composite).tif
- Figure 4ΓÇöfigure supplement 1-source data 2 Western blot raw datashows the verification of LMO2 non-expressing T-cells./pan-RAS ALL-SIL Abd-CRBN(Composite).tif
- Figure 4ΓÇöfigure supplement 1-source data 2 Western blot raw datashows the verification of LMO2 non-expressing T-cells./pan-RAS ALL-SIL Abd-VHL(Composite).tif
- Figure 4ΓÇöfigure supplement 1-source data 2 Western blot raw datashows the verification of LMO2 non-expressing T-cells./Actin RPMI8402 Abd-VHL(Composite).tif
- Figure 4ΓÇöfigure supplement 1-source data 2 Western blot raw datashows the verification of LMO2 non-expressing T-cells./Actin Jurkat (Composite).tif
- __MACOSX/Figure 4ΓÇöfigure supplement 1-source data 2 Western blot raw datashows the verification of LMO2 non-expressing T-cells./._Actin Jurkat (Composite).tif
