# Supplementary material for: Degradation of LMO2 in T cell leukaemia results in collateral breakdown of transcription complex partners and causes LMO2-dependent apoptosis
Source: eLife. 2025 Dec 12;14:RP106699. doi: 10.7554/eLife.106699 (PMC12700530; doi:10.7554/eLife.106699)
Supplement: Figure 4—figure supplement 2—source data 2. [file elife-106699-fig4-figsupp2-data2.zip]

Archive with 7 entries (6 files):
- Figure 4ΓÇöfigure supplement 2-source data 2 Agarose gel raw data shows PCR products from RT-PCR analysis of the human T-ALL cells./
- Figure 4ΓÇöfigure supplement 2-source data 2 Agarose gel raw data shows PCR products from RT-PCR analysis of the human T-ALL cells./RT-PCR KRAS(SYBR Safe).jpg
- __MACOSX/Figure 4ΓÇöfigure supplement 2-source data 2 Agarose gel raw data shows PCR products from RT-PCR analysis of the human T-ALL cells./._RT-PCR KRAS(SYBR Safe).jpg
- Figure 4ΓÇöfigure supplement 2-source data 2 Agarose gel raw data shows PCR products from RT-PCR analysis of the human T-ALL cells./RT-PCR LMO1(SYBR Safe).tif
- Figure 4ΓÇöfigure supplement 2-source data 2 Agarose gel raw data shows PCR products from RT-PCR analysis of the human T-ALL cells./RT-PCR LMO1(SYBR Safe).jpg
- __MACOSX/Figure 4ΓÇöfigure supplement 2-source data 2 Agarose gel raw data shows PCR products from RT-PCR analysis of the human T-ALL cells./._RT-PCR LMO1(SYBR Safe).jpg
- Figure 4ΓÇöfigure supplement 2-source data 2 Agarose gel raw data shows PCR products from RT-PCR analysis of the human T-ALL cells./RT-PCR LMO2(SYBR Safe).tif
