# Supplementary material for: Degradation of LMO2 in T cell leukaemia results in collateral breakdown of transcription complex partners and causes LMO2-dependent apoptosis
Source: eLife. 2025 Dec 12;14:RP106699. doi: 10.7554/eLife.106699 (PMC12700530; doi:10.7554/eLife.106699)
Supplement: Figure 4—figure supplement 3—source data 1. [file elife-106699-fig4-figsupp3-data1.zip]

Archive with 5 entries (4 files):
- Figure 4ΓÇöfigure supplement 3-source data 1 Agarose gel data with label shows PCR products to confirm the chromosomal translocation in KOPT-K1./
- Figure 4ΓÇöfigure supplement 3-source data 1 Agarose gel data with label shows PCR products to confirm the chromosomal translocation in KOPT-K1./gPCR KOPT-K1(SYBR Safe).tif
- __MACOSX/Figure 4ΓÇöfigure supplement 3-source data 1 Agarose gel data with label shows PCR products to confirm the chromosomal translocation in KOPT-K1./._gPCR KOPT-K1(SYBR Safe).tif
- Figure 4ΓÇöfigure supplement 3-source data 1 Agarose gel data with label shows PCR products to confirm the chromosomal translocation in KOPT-K1./Figure 4-figure supplement 3-source data 1.pdf
- __MACOSX/Figure 4ΓÇöfigure supplement 3-source data 1 Agarose gel data with label shows PCR products to confirm the chromosomal translocation in KOPT-K1./._Figure 4-figure supplement 3-source data 1.pdf
