# Supplementary material for: Degradation of LMO2 in T cell leukaemia results in collateral breakdown of transcription complex partners and causes LMO2-dependent apoptosis
Source: eLife. 2025 Dec 12;14:RP106699. doi: 10.7554/eLife.106699 (PMC12700530; doi:10.7554/eLife.106699)
Supplement: Figure 5—source data 1. [file elife-106699-fig5-data1.zip]

Archive with 12 entries (10 files):
- Figure 5ΓÇösource data 1 PDF files containing original western blots for Figure 5B, indicating the relevant bands and treatments./
- __MACOSX/._Figure 5ΓÇösource data 1 PDF files containing original western blots for Figure 5B, indicating the relevant bands and treatments.
- Figure 5ΓÇösource data 1 PDF files containing original western blots for Figure 5B, indicating the relevant bands and treatments./.DS_Store
- __MACOSX/Figure 5ΓÇösource data 1 PDF files containing original western blots for Figure 5B, indicating the relevant bands and treatments./._.DS_Store
- Figure 5ΓÇösource data 1 PDF files containing original western blots for Figure 5B, indicating the relevant bands and treatments./Figure 5-source data 1.pdf
- __MACOSX/Figure 5ΓÇösource data 1 PDF files containing original western blots for Figure 5B, indicating the relevant bands and treatments./._Figure 5-source data 1.pdf
- Figure 5ΓÇösource data 1 PDF files containing original western blots for Figure 5B, indicating the relevant bands and treatments./Raw data/
- __MACOSX/Figure 5ΓÇösource data 1 PDF files containing original western blots for Figure 5B, indicating the relevant bands and treatments./._Raw data
- Figure 5ΓÇösource data 1 PDF files containing original western blots for Figure 5B, indicating the relevant bands and treatments./Raw data/Actin.tif
- __MACOSX/Figure 5ΓÇösource data 1 PDF files containing original western blots for Figure 5B, indicating the relevant bands and treatments./Raw data/._Actin.tif
- Figure 5ΓÇösource data 1 PDF files containing original western blots for Figure 5B, indicating the relevant bands and treatments./Raw data/LMO2.tif
- __MACOSX/Figure 5ΓÇösource data 1 PDF files containing original western blots for Figure 5B, indicating the relevant bands and treatments./Raw data/._LMO2.tif
