# Supplementary material for: Degradation of LMO2 in T cell leukaemia results in collateral breakdown of transcription complex partners and causes LMO2-dependent apoptosis
Source: eLife. 2025 Dec 12;14:RP106699. doi: 10.7554/eLife.106699 (PMC12700530; doi:10.7554/eLife.106699)
Supplement: Figure 5—source data 2. [file elife-106699-fig5-data2.zip]

Archive with 8 entries (7 files):
- Figure 5ΓÇösource data 2 Original files for Western blot analysis displayed in Figure 5B./
- __MACOSX/._Figure 5ΓÇösource data 2 Original files for Western blot analysis displayed in Figure 5B.
- Figure 5ΓÇösource data 2 Original files for Western blot analysis displayed in Figure 5B./.DS_Store
- __MACOSX/Figure 5ΓÇösource data 2 Original files for Western blot analysis displayed in Figure 5B./._.DS_Store
- Figure 5ΓÇösource data 2 Original files for Western blot analysis displayed in Figure 5B./Actin.tif
- __MACOSX/Figure 5ΓÇösource data 2 Original files for Western blot analysis displayed in Figure 5B./._Actin.tif
- Figure 5ΓÇösource data 2 Original files for Western blot analysis displayed in Figure 5B./LMO2.tif
- __MACOSX/Figure 5ΓÇösource data 2 Original files for Western blot analysis displayed in Figure 5B./._LMO2.tif
