# Supplementary material for: Degradation of LMO2 in T cell leukaemia results in collateral breakdown of transcription complex partners and causes LMO2-dependent apoptosis
Source: eLife. 2025 Dec 12;14:RP106699. doi: 10.7554/eLife.106699 (PMC12700530; doi:10.7554/eLife.106699)
Supplement: Figure 6—source data 1. [file elife-106699-fig6-data1.zip]

Archive with 38 entries (36 files):
- Figure 6ΓÇösource data 1 PDF files containing original western blots for Figure 6B, indicating the relevant bands and treatments./
- __MACOSX/._Figure 6ΓÇösource data 1 PDF files containing original western blots for Figure 6B, indicating the relevant bands and treatments.
- Figure 6ΓÇösource data 1 PDF files containing original western blots for Figure 6B, indicating the relevant bands and treatments./.DS_Store
- __MACOSX/Figure 6ΓÇösource data 1 PDF files containing original western blots for Figure 6B, indicating the relevant bands and treatments./._.DS_Store
- Figure 6ΓÇösource data 1 PDF files containing original western blots for Figure 6B, indicating the relevant bands and treatments./Figure 6-source data 1.pdf
- __MACOSX/Figure 6ΓÇösource data 1 PDF files containing original western blots for Figure 6B, indicating the relevant bands and treatments./._Figure 6-source data 1.pdf
- Figure 6ΓÇösource data 1 PDF files containing original western blots for Figure 6B, indicating the relevant bands and treatments./Raw data/
- __MACOSX/Figure 6ΓÇösource data 1 PDF files containing original western blots for Figure 6B, indicating the relevant bands and treatments./._Raw data
- Figure 6ΓÇösource data 1 PDF files containing original western blots for Figure 6B, indicating the relevant bands and treatments./Raw data/Actin Abd-CRBN.tif
- __MACOSX/Figure 6ΓÇösource data 1 PDF files containing original western blots for Figure 6B, indicating the relevant bands and treatments./Raw data/._Actin Abd-CRBN.tif
- Figure 6ΓÇösource data 1 PDF files containing original western blots for Figure 6B, indicating the relevant bands and treatments./Raw data/Actin Abd-VHL.tif
- __MACOSX/Figure 6ΓÇösource data 1 PDF files containing original western blots for Figure 6B, indicating the relevant bands and treatments./Raw data/._Actin Abd-VHL.tif
- Figure 6ΓÇösource data 1 PDF files containing original western blots for Figure 6B, indicating the relevant bands and treatments./Raw data/Cleaved CP3 Abd-CRBN.tif
- __MACOSX/Figure 6ΓÇösource data 1 PDF files containing original western blots for Figure 6B, indicating the relevant bands and treatments./Raw data/._Cleaved CP3 Abd-CRBN.tif
- Figure 6ΓÇösource data 1 PDF files containing original western blots for Figure 6B, indicating the relevant bands and treatments./Raw data/Cleaved CP3 Abd-VHL.tif
- __MACOSX/Figure 6ΓÇösource data 1 PDF files containing original western blots for Figure 6B, indicating the relevant bands and treatments./Raw data/._Cleaved CP3 Abd-VHL.tif
- Figure 6ΓÇösource data 1 PDF files containing original western blots for Figure 6B, indicating the relevant bands and treatments./Raw data/Cleaved CP7 Abd-CRBN.tif
- __MACOSX/Figure 6ΓÇösource data 1 PDF files containing original western blots for Figure 6B, indicating the relevant bands and treatments./Raw data/._Cleaved CP7 Abd-CRBN.tif
- Figure 6ΓÇösource data 1 PDF files containing original western blots for Figure 6B, indicating the relevant bands and treatments./Raw data/Cleaved PARP Abd-CRBN.tif
- __MACOSX/Figure 6ΓÇösource data 1 PDF files containing original western blots for Figure 6B, indicating the relevant bands and treatments./Raw data/._Cleaved PARP Abd-CRBN.tif
- Figure 6ΓÇösource data 1 PDF files containing original western blots for Figure 6B, indicating the relevant bands and treatments./Raw data/Cleaved PARP Abd-VHL.tif
- __MACOSX/Figure 6ΓÇösource data 1 PDF files containing original western blots for Figure 6B, indicating the relevant bands and treatments./Raw data/._Cleaved PARP Abd-VHL.tif
- Figure 6ΓÇösource data 1 PDF files containing original western blots for Figure 6B, indicating the relevant bands and treatments./Raw data/CP3 Abd-CRBN.tif
- __MACOSX/Figure 6ΓÇösource data 1 PDF files containing original western blots for Figure 6B, indicating the relevant bands and treatments./Raw data/._CP3 Abd-CRBN.tif
- Figure 6ΓÇösource data 1 PDF files containing original western blots for Figure 6B, indicating the relevant bands and treatments./Raw data/CP3 Abd-VHL.tif
- __MACOSX/Figure 6ΓÇösource data 1 PDF files containing original western blots for Figure 6B, indicating the relevant bands and treatments./Raw data/._CP3 Abd-VHL.tif
- Figure 6ΓÇösource data 1 PDF files containing original western blots for Figure 6B, indicating the relevant bands and treatments./Raw data/CP7 Abd-CRBN.tif
- __MACOSX/Figure 6ΓÇösource data 1 PDF files containing original western blots for Figure 6B, indicating the relevant bands and treatments./Raw data/._CP7 Abd-CRBN.tif
- Figure 6ΓÇösource data 1 PDF files containing original western blots for Figure 6B, indicating the relevant bands and treatments./Raw data/CP7 Abd-VHL.tif
- __MACOSX/Figure 6ΓÇösource data 1 PDF files containing original western blots for Figure 6B, indicating the relevant bands and treatments./Raw data/._CP7 Abd-VHL.tif
- Figure 6ΓÇösource data 1 PDF files containing original western blots for Figure 6B, indicating the relevant bands and treatments./Raw data/LMO2 Abd-CRBN.tif
- __MACOSX/Figure 6ΓÇösource data 1 PDF files containing original western blots for Figure 6B, indicating the relevant bands and treatments./Raw data/._LMO2 Abd-CRBN.tif
- Figure 6ΓÇösource data 1 PDF files containing original western blots for Figure 6B, indicating the relevant bands and treatments./Raw data/LMO2 Abd-VHL.tif
- __MACOSX/Figure 6ΓÇösource data 1 PDF files containing original western blots for Figure 6B, indicating the relevant bands and treatments./Raw data/._LMO2 Abd-VHL.tif
- Figure 6ΓÇösource data 1 PDF files containing original western blots for Figure 6B, indicating the relevant bands and treatments./Raw data/PARP abd-CRBN.tif
- __MACOSX/Figure 6ΓÇösource data 1 PDF files containing original western blots for Figure 6B, indicating the relevant bands and treatments./Raw data/._PARP abd-CRBN.tif
- Figure 6ΓÇösource data 1 PDF files containing original western blots for Figure 6B, indicating the relevant bands and treatments./Raw data/PARP Abd-VHL.tif
- __MACOSX/Figure 6ΓÇösource data 1 PDF files containing original western blots for Figure 6B, indicating the relevant bands and treatments./Raw data/._PARP Abd-VHL.tif
