# Supplementary material for: Degradation of LMO2 in T cell leukaemia results in collateral breakdown of transcription complex partners and causes LMO2-dependent apoptosis
Source: eLife. 2025 Dec 12;14:RP106699. doi: 10.7554/eLife.106699 (PMC12700530; doi:10.7554/eLife.106699)
Supplement: Figure 6—source data 2. [file elife-106699-fig6-data2.zip]

Archive with 34 entries (33 files):
- Figure 6ΓÇösource data 2 Original files for Western blot analysis displayed in Figure 6B./
- __MACOSX/._Figure 6ΓÇösource data 2 Original files for Western blot analysis displayed in Figure 6B.
- Figure 6ΓÇösource data 2 Original files for Western blot analysis displayed in Figure 6B./.DS_Store
- __MACOSX/Figure 6ΓÇösource data 2 Original files for Western blot analysis displayed in Figure 6B./._.DS_Store
- Figure 6ΓÇösource data 2 Original files for Western blot analysis displayed in Figure 6B./Actin Abd-CRBN.tif
- __MACOSX/Figure 6ΓÇösource data 2 Original files for Western blot analysis displayed in Figure 6B./._Actin Abd-CRBN.tif
- Figure 6ΓÇösource data 2 Original files for Western blot analysis displayed in Figure 6B./Actin Abd-VHL.tif
- __MACOSX/Figure 6ΓÇösource data 2 Original files for Western blot analysis displayed in Figure 6B./._Actin Abd-VHL.tif
- Figure 6ΓÇösource data 2 Original files for Western blot analysis displayed in Figure 6B./Cleaved CP3 Abd-CRBN.tif
- __MACOSX/Figure 6ΓÇösource data 2 Original files for Western blot analysis displayed in Figure 6B./._Cleaved CP3 Abd-CRBN.tif
- Figure 6ΓÇösource data 2 Original files for Western blot analysis displayed in Figure 6B./Cleaved CP3 Abd-VHL.tif
- __MACOSX/Figure 6ΓÇösource data 2 Original files for Western blot analysis displayed in Figure 6B./._Cleaved CP3 Abd-VHL.tif
- Figure 6ΓÇösource data 2 Original files for Western blot analysis displayed in Figure 6B./Cleaved CP7 Abd-CRBN.tif
- __MACOSX/Figure 6ΓÇösource data 2 Original files for Western blot analysis displayed in Figure 6B./._Cleaved CP7 Abd-CRBN.tif
- Figure 6ΓÇösource data 2 Original files for Western blot analysis displayed in Figure 6B./Cleaved PARP Abd-CRBN.tif
- __MACOSX/Figure 6ΓÇösource data 2 Original files for Western blot analysis displayed in Figure 6B./._Cleaved PARP Abd-CRBN.tif
- Figure 6ΓÇösource data 2 Original files for Western blot analysis displayed in Figure 6B./Cleaved PARP Abd-VHL.tif
- __MACOSX/Figure 6ΓÇösource data 2 Original files for Western blot analysis displayed in Figure 6B./._Cleaved PARP Abd-VHL.tif
- Figure 6ΓÇösource data 2 Original files for Western blot analysis displayed in Figure 6B./CP3 Abd-CRBN.tif
- __MACOSX/Figure 6ΓÇösource data 2 Original files for Western blot analysis displayed in Figure 6B./._CP3 Abd-CRBN.tif
- Figure 6ΓÇösource data 2 Original files for Western blot analysis displayed in Figure 6B./CP3 Abd-VHL.tif
- __MACOSX/Figure 6ΓÇösource data 2 Original files for Western blot analysis displayed in Figure 6B./._CP3 Abd-VHL.tif
- Figure 6ΓÇösource data 2 Original files for Western blot analysis displayed in Figure 6B./CP7 Abd-CRBN.tif
- __MACOSX/Figure 6ΓÇösource data 2 Original files for Western blot analysis displayed in Figure 6B./._CP7 Abd-CRBN.tif
- Figure 6ΓÇösource data 2 Original files for Western blot analysis displayed in Figure 6B./CP7 Abd-VHL.tif
- __MACOSX/Figure 6ΓÇösource data 2 Original files for Western blot analysis displayed in Figure 6B./._CP7 Abd-VHL.tif
- Figure 6ΓÇösource data 2 Original files for Western blot analysis displayed in Figure 6B./LMO2 Abd-CRBN.tif
- __MACOSX/Figure 6ΓÇösource data 2 Original files for Western blot analysis displayed in Figure 6B./._LMO2 Abd-CRBN.tif
- Figure 6ΓÇösource data 2 Original files for Western blot analysis displayed in Figure 6B./LMO2 Abd-VHL.tif
- __MACOSX/Figure 6ΓÇösource data 2 Original files for Western blot analysis displayed in Figure 6B./._LMO2 Abd-VHL.tif
- Figure 6ΓÇösource data 2 Original files for Western blot analysis displayed in Figure 6B./PARP Abd-CRBN.tif
- __MACOSX/Figure 6ΓÇösource data 2 Original files for Western blot analysis displayed in Figure 6B./._PARP Abd-CRBN.tif
- Figure 6ΓÇösource data 2 Original files for Western blot analysis displayed in Figure 6B./PARP Abd-VHL.tif
- __MACOSX/Figure 6ΓÇösource data 2 Original files for Western blot analysis displayed in Figure 6B./._PARP Abd-VHL.tif
