# Supplementary material for: Degradation of LMO2 in T cell leukaemia results in collateral breakdown of transcription complex partners and causes LMO2-dependent apoptosis
Source: eLife. 2025 Dec 12;14:RP106699. doi: 10.7554/eLife.106699 (PMC12700530; doi:10.7554/eLife.106699)
Supplement: Figure 6—figure supplement 1—source data 2. [file elife-106699-fig6-figsupp1-data2.zip]

Archive with 8 entries (7 files):
- Figure 6ΓÇöfigure supplement 1-source data 2 Western blot raw data shows the expression of caspase 7 and cleaved caspase 7 in Jurkat and KOPT-K1 after the treatment of doxorubicin./
- Figure 6ΓÇöfigure supplement 1-source data 2 Western blot raw data shows the expression of caspase 7 and cleaved caspase 7 in Jurkat and KOPT-K1 after the treatment of doxorubicin./.DS_Store
- __MACOSX/Figure 6ΓÇöfigure supplement 1-source data 2 Western blot raw data shows the expression of caspase 7 and cleaved caspase 7 in Jurkat and KOPT-K1 after the treatment of doxorubicin./._.DS_Store
- Figure 6ΓÇöfigure supplement 1-source data 2 Western blot raw data shows the expression of caspase 7 and cleaved caspase 7 in Jurkat and KOPT-K1 after the treatment of doxorubicin./cleaved CP7(Composite).tif
- Figure 6ΓÇöfigure supplement 1-source data 2 Western blot raw data shows the expression of caspase 7 and cleaved caspase 7 in Jurkat and KOPT-K1 after the treatment of doxorubicin./Tubulin (Composite).tif
- __MACOSX/Figure 6ΓÇöfigure supplement 1-source data 2 Western blot raw data shows the expression of caspase 7 and cleaved caspase 7 in Jurkat and KOPT-K1 after the treatment of doxorubicin./._Tubulin (Composite).tif
- Figure 6ΓÇöfigure supplement 1-source data 2 Western blot raw data shows the expression of caspase 7 and cleaved caspase 7 in Jurkat and KOPT-K1 after the treatment of doxorubicin./CP7(Composite).tif
- __MACOSX/Figure 6ΓÇöfigure supplement 1-source data 2 Western blot raw data shows the expression of caspase 7 and cleaved caspase 7 in Jurkat and KOPT-K1 after the treatment of doxorubicin./._CP7(Composite).tif
